# Supplementary material for: Identification of a prognostic signature for old-age mortality by integrating genome-wide transcriptomic data with the conventional predictors: the Vitality 90+ Study
Source: BMC Med Genomics. 2014 Sep 11;7:54. doi: 10.1186/1755-8794-7-54 (PMC4167306; doi:10.1186/1755-8794-7-54)
Supplement: Additional file 2: Table S1 — A table listing the 478 transcripts whose expression level were associated with survival in the Cox univariate model. [file 1755-8794-7-54-S2.xls]

## Sheet: Sheet1
Additional file 2: Table S1. The 478 transcripts whose expression level was associated with survival in the Cox univariate model.
Illumina probe_ID	Accession	Gene symbol	Entrez gene name	HR	Std. Err.	z	P>|z|	95% LL	95% UL
TtLPvPp.2z13wbgW3s	NM_015423	AASDHPPT	aminoadipate-semialdehyde dehydrogenase-phosphopantetheinyl transferase	0.52	0.11	-2.98	0.003	0.34	0.8		Abbreviations:
fgexZ3f.pSdRXVhgpQ	NM_012138	AATF	apoptosis antagonizing transcription factor	5.02	3.89	2.08	0.038	1.1	22.95		HR=hazard ratio
6uK9TUlC.O6XPt0od0	NM_001025091	ABCF1	ATP-binding cassette, sub-family F (GCN20), member 1	2.25	0.85	2.16	0.03	1.08	4.7		LL=lower limit
TSilf_Qp8q7pSV4Ccc	NM_032750	ABHD14B	abhydrolase domain containing 14B	1.79	0.42	2.48	0.013	1.13	2.84		UL=upper limit
HSg3ryg_SkOI..mqSo	NM_021243	ABRACL	ABRA C-terminal like	0.33	0.13	-2.87	0.004	0.16	0.71
9iFKOnl5SKK4SnkAS8	NM_032360	ACBD6	acyl-CoA binding domain containing 6	2.23	0.84	2.13	0.033	1.07	4.67
uor8nTo_mnU9yXf6sU	NM_177989	ACTL6A	actin-like 6A	0.56	0.16	-1.98	0.048	0.32	0.99
rpUbpNjXV5WYLhL8QA	NM_001102	ACTN1	actinin, alpha 1	1.92	0.52	2.41	0.016	1.13	3.27
fqHlrpTf9ccXIgJSQI	NM_012091	ADAT1	adenosine deaminase, tRNA-specific 1	0.48	0.18	-1.97	0.049	0.23	1
ct0mK7AvvZZug7i7v4	NM_001124	ADM	adrenomedullin	1.55	0.3	2.3	0.021	1.07	2.25
08X9Hd6eereW2teecE	NM_000675	ADORA2A	adenosine A2a receptor	2.37	0.61	3.33	0.001	1.43	3.93
Bv67Bx6CgCCO6evoXY	NM_001126	ADSS	adenylosuccinate synthase	0.35	0.16	-2.31	0.021	0.14	0.85
f3Lo_v9BNuXljOXEg0	NM_001126	ADSS	adenylosuccinate synthase	0.66	0.14	-1.99	0.046	0.44	0.99
QIigNLZ4s8.h1rdfrk	NM_014914	AGAP1	ArfGAP with GTPase domain, ankyrin repeat and PH domain 1	0.65	0.1	-2.75	0.006	0.47	0.88
rLRDq_Xt151gBF_Lak	NM_001035507	AGBL5	ATP/GTP binding protein-like 5	1.8	0.41	2.55	0.011	1.15	2.83
3peiUR3M6eKCicqAiM	NM_017629	AGO4	argonaute RISC catalytic component 4	1.69	0.42	2.12	0.034	1.04	2.74
rcXn6Xql3oLee4P7PU	NM_024079	ALG8	ALG8, alpha-1,3-glucosyltransferase	0.6	0.15	-1.99	0.046	0.36	0.99
3shEtNIA7eV.78ffrU	NM_023039	ANKRA2	ankyrin repeat, family A (RFXANK-like), 2	0.48	0.18	-2	0.046	0.23	0.99
N3iD8AJRR71S0kzEJ0	NM_198889	ANKRD17	ankyrin repeat domain 17	0.52	0.17	-1.97	0.048	0.27	1
6WAQp93SXVRS46MEnU	NM_001282	AP2B1	adaptor-related protein complex 2, beta 1 subunit	1.69	0.39	2.29	0.022	1.08	2.65
BCrSnX.y9Ij0pJR1S4	NM_018229	AP5M1	adaptor-related protein complex 5, mu 1 subunit	0.53	0.12	-2.82	0.005	0.35	0.83
rntLQ5W5WT7p4IvXwg	NM_001024960	ARPC4	actin related protein 2/3 complex, subunit 4, 20kDa	2.86	1.49	2.03	0.042	1.04	7.91
uo6C3k3ivnS7VrT0.E	NM_018482	ASAP1	ArfGAP with SH3 domain, ankyrin repeat and PH domain 1	3.89	1.72	3.08	0.002	1.64	9.24
ok_Dr7yklO50EeP0Xc	NM_032810	ATAD1	ATPase family, AAA domain containing 1	0.6	0.13	-2.27	0.023	0.39	0.93
ipSSBSVQlJF.rAwJJM	NM_020410	ATP13A1	ATPase type 13A1	1.94	0.44	2.89	0.004	1.24	3.04
BV6fOJKeIuE04IhJUg	NM_000701	ATP1A1	ATPase, Na+/K+ transporting, alpha 1 polypeptide	4.65	3.11	2.29	0.022	1.25	17.25
oqhLA7Oq2Srvi4Sink	NM_030578	B9D2	B9 protein domain 2	2.03	0.55	2.58	0.01	1.18	3.46
xuBm5ckgidWRNTl.gQ	NM_001031827	BOLA2	bolA homolog 2 (E. coli)	3.51	1.86	2.36	0.018	1.24	9.93
Wk6rmu6qk7nl77zq.8	NM_004335	BST2	bone marrow stromal cell antigen 2	1.71	0.47	1.97	0.049	1	2.93
lSy3hs.Vfe1XLCVL54	NM_004725	BUB3	BUB3 mitotic checkpoint protein	0.5	0.16	-2.22	0.026	0.27	0.92
QZQuEjkgEAVC1Fw014	NM_001007793	BUB3	BUB3 mitotic checkpoint protein	0.52	0.17	-2.03	0.043	0.28	0.98
0ipfeV3gzOuKIOqzeg	NM_018017	C10orf118	chromosome 10 open reading frame 118	0.53	0.16	-2.12	0.034	0.29	0.95
3l8p9jr31BVfDOnyro	NM_018195	C11orf57	chromosome 11 open reading frame 57	3.84	2.58	2	0.046	1.03	14.33
oRenVTf_FBVEAXnteE	NM_021944	C14orf93	chromosome 14 open reading frame 93	2.6	1.25	1.99	0.047	1.01	6.67
Tl1edcsOzv_54HpJzU	NM_181656	C17orf58	chromosome 17 open reading frame 58	0.33	0.12	-3.11	0.002	0.16	0.66
rC.3F6nhvl_1oqn5Ks	NM_019107	C19orf10	chromosome 19 open reading frame 10	1.7	0.39	2.32	0.02	1.09	2.67
0ktegVNVTox4pMnse4	NM_001031726	C19orf12	chromosome 19 open reading frame 12	0.66	0.1	-2.91	0.004	0.49	0.87
xjEtHB9N7VblX1SteU	NM_014047	C19orf53	chromosome 19 open reading frame 53	3.53	1.76	2.54	0.011	1.33	9.37
HdbE7q7ZTu5XtHN7p4	NM_174918	C19orf59	chromosome 19 open reading frame 59	1.46	0.28	1.99	0.046	1.01	2.13
izEbExOOOn4tJ5Kkuo	NM_207356	C1orf174	chromosome 1 open reading frame 174	0.16	0.09	-3.08	0.002	0.05	0.51
fUkoijrKvlKnSC5CeM	NM_024294	C6orf106	chromosome 6 open reading frame 106	1.7	0.36	2.49	0.013	1.12	2.59
Kvvgu6L7B3m6HOhLQQ	NM_001743	CALM2	calmodulin 1 (phosphorylase kinase, delta)	0.43	0.17	-2.1	0.036	0.2	0.95
fqu9WlNJElzhT5BBd0	NM_001042476	CARHSP1	calcium regulated heat stable protein 1, 24kDa	2.74	1.04	2.65	0.008	1.3	5.78
K1V9o7p_J7KZoqWiGc	NM_016587	CBX3	chromobox homolog 3	2.03	0.71	2.03	0.042	1.03	4.02
KJ6kIIV0kF6II1qKHE	NM_014008	CCDC22	coiled-coil domain containing 22	2.12	0.76	2.11	0.035	1.05	4.28
ciBcmfCid5emepgg6o	NM_006848	CCDC85B	coiled-coil domain containing 85B	1.89	0.5	2.4	0.016	1.12	3.18
Zle_ESt.XCnkK.Keuk	NM_001760	CCND3	cyclin D3	2.82	1.41	2.07	0.038	1.06	7.52
Bsfap3EhDeOjhMgKks	XR_018325	CCT8P1	chaperonin containing TCP1, subunit 8 (theta) pseudogene 1	0.45	0.15	-2.33	0.02	0.23	0.88
QUhP0EKe6okqe4d6eI	NM_016382	CD244	CD244 molecule, natural killer cell receptor 2B4	1.56	0.35	1.97	0.048	1	2.44
xdJKfoRema1IRLkhN4	NM_001774	CD37	CD37 molecule	0.51	0.16	-2.11	0.035	0.27	0.95
Boqe7ogj6qenigA7no	NM_001040034	CD63	CD63 molecule	2.25	0.86	2.12	0.034	1.06	4.75
HzqJNpx567t9VBpGis	NM_001025159	CD74	CD74 molecule, major histocompatibility complex, class II invariant chain	0.28	0.15	-2.43	0.015	0.1	0.78
oCkSogqMFcRUhVKehM	NM_004355	CD74	CD74 molecule, major histocompatibility complex, class II invariant chain	0.67	0.11	-2.45	0.014	0.49	0.92
01Tv.FeVeX48h1yRek	NM_006889	CD86	CD86 molecule	0.66	0.1	-2.73	0.006	0.49	0.89
lo1eNU.13htRdcVTKI	NM_001798	CDK2	cyclin-dependent kinase 2	2.71	1.31	2.06	0.039	1.05	6.98
clPfF5V8d4fPqAqIHk	NM_001259	CDK6	cyclin-dependent kinase 6	2.89	1.05	2.93	0.003	1.42	5.88
Bcgnrpfpae50iF4LuQ	NM_079421	CDKN2D	cyclin-dependent kinase inhibitor 2D (p19, inhibits CDK4)	2.15	0.72	2.28	0.023	1.11	4.14
f6UCIHEx5UvQiGoMVI	NM_018451	CENPJ	centromere protein J	0.53	0.17	-1.98	0.047	0.29	0.99
B.lfp34R3AVehTeDok	NM_147190	CERS5	ceramide synthase 5	1.92	0.59	2.12	0.034	1.05	3.51
fpqel96Fen3VR7Bl7w	NM_001273	CHD4	chromodomain helicase DNA binding protein 4	2.22	0.86	2.07	0.039	1.04	4.74
xS.5dS6CSAq..Se8DU	NM_032221	CHD6	chromodomain helicase DNA binding protein 6	0.51	0.16	-2.09	0.036	0.27	0.96
co1ApG.xhIIJfCEVuk	NM_007194	CHEK2	checkpoint kinase 2	0.4	0.16	-2.31	0.021	0.19	0.87
xUZ0v6FPooHy7RkQOo	NM_020313	CIAPIN1	cytokine induced apoptosis inhibitor 1	0.58	0.16	-2.03	0.043	0.35	0.98
in0n9od69_jbtd1V2U	NM_133467	CITED4	Cbp/p300-interacting transactivator, with Glu/Asp-rich carboxy-terminal domain, 4	1.58	0.31	2.31	0.021	1.07	2.34
HKGuKOJUZ65IKJeyCQ	NM_006012	CLPP	ClpP caseinolytic peptidase, ATP-dependent, proteolytic subunit homolog (E. coli)	2.65	1.17	2.2	0.028	1.11	6.31
rlHuVRf9er9MKN4Lro	NM_001127194	CNBP	CCHC-type zinc finger, nucleic acid binding protein	0.58	0.15	-2.08	0.037	0.34	0.97
K4IxOMR.sQc15JU_vk	NM_198189	COPS8	COP9 signalosome subunit 8	0.41	0.15	-2.39	0.017	0.2	0.85
NU1SQcNIfXlLtcFVKk	NM_022769	CRTC3	CREB regulated transcription coactivator 3	3.49	2.17	2.02	0.044	1.04	11.78
lpflJe7n7qBF_xeJ8Q	NM_033027	CSRNP1	cysteine-serine-rich nuclear protein 1	1.84	0.51	2.21	0.027	1.07	3.17
EQklMeOFEkFJ1Gl45I	NM_000308	CTSA	cathepsin A	1.79	0.5	2.09	0.037	1.04	3.09
96l6ugNeV6KC_6ojUc	NM_004390	CTSH	cathepsin H	0.54	0.17	-1.96	0.049	0.29	1
0ZS0gUNYAg7u_HSv6I	NM_001334	CTSO	cathepsin O	0.54	0.13	-2.57	0.01	0.34	0.86
fdT.UAsIh1JOl97_VY	NM_030579	CYB5B	cytochrome b5 type B (outer mitochondrial membrane)	0.28	0.17	-2.06	0.04	0.08	0.94
H3q6RqorTiAbo8RVfs	NR_024031	DANCR	differentiation antagonizing non-protein coding RNA	2.24	0.68	2.68	0.007	1.24	4.05
BvbSF1O9XbjVAYdHXw	NM_001349	DARS	aspartyl-tRNA synthetase	3.88	2.58	2.04	0.041	1.06	14.29
xX6fX6VS_ePXUYq6Hc	NM_001350	DAXX	death-domain associated protein	2.22	0.72	2.46	0.014	1.18	4.18
olIMw7kpDbo7d4QLu0	NM_003472	DEK	DEK oncogene	0.56	0.16	-2.09	0.037	0.32	0.97
KLUr0Icl6kE6QhXtXM	NM_003677	DENR	density-regulated protein	0.29	0.18	-2.03	0.042	0.09	0.96
upTx1DzvkbEdPsSm6I	NM_024295	DERL1	derlin 1	0.37	0.19	-1.97	0.049	0.14	1
QCQCjp_JUIvSJJelFM	NM_176815	DHFRL1	dihydrofolate reductase-like 1	1.78	0.52	1.99	0.046	1.01	3.14
uLquXW5Z9uSSQvSXiM	NM_025219	DNAJC5	DnaJ (Hsp40) homolog, subfamily C, member 5	1.94	0.56	2.29	0.022	1.1	3.43
inuu5Me7LxMlfUPerU	NM_012062	DNM1L	dynamin 1-like	0.66	0.13	-2.08	0.037	0.45	0.98
HJbqlD.8HSN_eIUok0	NM_003859	DPM1	dolichyl-phosphate mannosyltransferase polypeptide 1, catalytic subunit	0.52	0.14	-2.44	0.015	0.31	0.88
TcCnG31I6I4_9qQhL4	NM_003859	DPM1	dolichyl-phosphate mannosyltransferase polypeptide 1, catalytic subunit	0.53	0.15	-2.3	0.021	0.31	0.91
TJyhF7rN.D7N19IL_c	NM_006870	DSTN	destrin (actin depolymerizing factor)	0.55	0.16	-2.09	0.037	0.31	0.96
ogNB0uoTJST.5MUr6k	NM_001025248	DUT	deoxyuridine triphosphatase	1.76	0.5	2.02	0.044	1.02	3.06
6ip.voLuHQ35eX3qJ0	NM_004423	DVL3	dishevelled segment polarity protein 3	0.46	0.16	-2.21	0.027	0.23	0.92
TWl6.Zetu384kU7CXU	NM_004091	E2F2	E2F transcription factor 2	1.59	0.32	2.31	0.021	1.07	2.35
NgSggCmrUwgjitwWoI	NM_018453	EAPP	E2F-associated phosphoprotein	0.36	0.14	-2.55	0.011	0.16	0.79
cXuAVLt8hB7p_JFF54	NM_001402	EEF1A1	eukaryotic translation elongation factor 1 alpha 1	2.8	1.38	2.09	0.036	1.07	7.35
BpCIi6vQCHXqdF7yZ4	NM_005229	ELK1	ELK1, member of ETS oncogene family	3.35	1.6	2.54	0.011	1.32	8.52
udET_KS60BKwJc47u0	NM_021814	ELOVL5	ELOVL fatty acid elongase 5	0.59	0.15	-2.04	0.042	0.35	0.98
u33u1cKXrEuUJEx_s0	NM_014584	ERO1L	ERO1-like (S. cerevisiae)	2.02	0.7	2.02	0.043	1.02	3.98
rCOmieZudsntCKtNhw	NM_001985	ETFB	electron-transfer-flavoprotein, beta polypeptide	2.98	1.01	3.22	0.001	1.53	5.79
0tRFqeXw3tefoi4fsI	NM_014285	EXOSC2	exosome component 2	0.51	0.15	-2.34	0.019	0.29	0.89
WfrLtJqRf8RfcsnQnI	NM_032837	FAM104A	family with sequence similarity 104, member A	3.51	1.9	2.32	0.02	1.21	10.14
QV15Xe1PfIkxfTUdTk	NM_001077498	FAM222B	family with sequence similarity 222, member B	0.36	0.18	-2.01	0.044	0.13	0.97
cB9cSqUAUiAp9SQfY4	NM_207009	FAM45A	family with sequence similarity 45, member A	0.42	0.18	-2.04	0.041	0.19	0.97
fSUs9G5SQSFx1H6cV4	NM_017633	FAM46A	family with sequence similarity 46, member A	2.11	0.77	2.04	0.041	1.03	4.32
KuXKK3qj139uutHBfE	NM_017709	FAM46C	family with sequence similarity 46, member C	1.54	0.28	2.33	0.02	1.07	2.2
BdeTpAHlz3nPwAV0OE	NM_016623	FAM49B	family with sequence similarity 49, member B	0.58	0.14	-2.28	0.022	0.36	0.93
TkXnshIISz3kOHiDks	NM_016623	FAM49B	family with sequence similarity 49, member B	0.62	0.14	-2.14	0.033	0.4	0.96
ieueeSjOmp9kX.tBeQ	NM_024326	FBXL15	F-box and leucine-rich repeat protein 15	2.58	1.18	2.08	0.038	1.06	6.31
3TqnUoJezRe7C_s.qQ	NM_015002	FBXO21	F-box protein 21	0.19	0.13	-2.5	0.012	0.05	0.7
Q_UqYppVDhI.V.IVJI	NM_001033024	FBXO7	F-box protein 7	2.12	0.77	2.06	0.039	1.04	4.33
f6uQXeaSWHk4FAvdFw	NM_012164	FBXW2	F-box and WD repeat domain containing 2	1.82	0.53	2.05	0.04	1.03	3.24
9LkStKnaKiXe5I7n98	NM_014824	FCHSD2	FCH and double SH3 domains 2	1.99	0.61	2.25	0.025	1.09	3.63
cRXyV9IwlyUsTP0kSk	NM_001002901	FCRLB	Fc receptor-like B	0.63	0.12	-2.32	0.02	0.43	0.93
E44pL8n5SrjjAlStXk	NM_000140	FECH	ferrochelatase	1.42	0.2	2.5	0.012	1.08	1.88
6J07rlV.X7eLp4p4xU	NM_031471	FERMT3	fermitin family member 3	3.33	1.66	2.42	0.016	1.26	8.85
ZH57tQtQNeCiGaiVGg	NM_016068	FIS1	fission 1 (mitochondrial outer membrane) homolog (S. cerevisiae)	4.01	2.38	2.35	0.019	1.26	12.81
65HEaoJ6COoSL_Ekl4	NM_004470	FKBP2	FK506 binding protein 2, 13kDa	1.54	0.31	2.13	0.033	1.03	2.28
xqn6O_R5VHl7V96wDA	NM_004475	FLOT2	flotillin 2	4.56	2.87	2.41	0.016	1.33	15.63
9qIANVn5wOMcBb7_p0	AK057981	FNIP2	folliculin interacting protein 2	0.58	0.13	-2.5	0.012	0.38	0.89
EZ36jee93UqdSBeMXs	NM_201559	FOXO3	forkhead box O3	2.09	0.69	2.24	0.025	1.1	4
6UPSjPleU1OAHvekUA	NM_203504	G3BP2	GTPase activating protein (SH3 domain) binding protein 2	0.51	0.17	-1.98	0.048	0.26	0.99
ffgeO0kVi6deD8LeoY	NM_203504	G3BP2	GTPase activating protein (SH3 domain) binding protein 2	0.7	0.11	-2.27	0.023	0.51	0.95
ZhRH_ofqJ6p4L53sVM	NM_015675	GADD45B	growth arrest and DNA-damage-inducible, beta	2.26	0.71	2.6	0.009	1.22	4.18
Evn8IEKX_iunAfkZG4	NM_017540	GALNT10	UDP-N-acetyl-alpha-D-galactosamine:polypeptide N-acetylgalactosaminyltransferase 10 (GalNAc-T10)	0.56	0.14	-2.33	0.02	0.35	0.91
ZuAS_EhNFL4feTwXk4	NM_018983	GAR1	GAR1 ribonucleoprotein homolog (yeast)	5.11	3.23	2.58	0.01	1.48	17.66
6J0SSMPeI06uKrrk74	NM_001483	GBAS	glioblastoma amplified sequence	0.34	0.1	-3.85	0	0.19	0.58
ZdAgvESX6eCQHlwCiU	NM_015660	GIMAP2	GTPase, IMAP family member 2	0.72	0.12	-1.97	0.048	0.51	1
H3SOCK9hKh0CXPUvpc	NM_006541	GLRX3	glutaredoxin 3	0.72	0.11	-2.08	0.037	0.53	0.98
NiCtd68t3QPinvyoDU	NM_006572	GNA13	guanine nucleotide binding protein (G protein), alpha 13	0.45	0.14	-2.6	0.009	0.24	0.82
l4ueL12VJlN9XVLN.k	NM_005275	GNL1	guanine nucleotide binding protein-like 1	2.04	0.6	2.46	0.014	1.16	3.62
0JJmKUi1DAdudN5Jdc	NM_000175	GPI	glucose-6-phosphate isomerase	2.7	1.16	2.3	0.022	1.16	6.28
cck7iqHC73SLjv8NS0	NM_003608	GPR56	G protein-coupled receptor 56	0.6	0.13	-2.41	0.016	0.4	0.91
NnpUIV8gV4uekDdHnU	NM_006613	GRAP	GRB2-related adaptor protein	1.94	0.6	2.14	0.033	1.06	3.56
0bRTzA98vSp6ma6dOU	NM_207672	GRIPAP1	GRIP1 associated protein 1	1.55	0.34	2	0.046	1.01	2.39
u1CJ4O3_p6OnS9VSF4	NM_002082	GRK6	G protein-coupled receptor kinase 6	2.39	0.99	2.11	0.035	1.06	5.38
xeKIeroqxPk3d3LNnk	NM_017439	GSAP	gamma-secretase activating protein	0.49	0.14	-2.47	0.014	0.27	0.86
9xS3tdHlNlHFNe0Uuo	NM_001042471	GSDMD	gasdermin D	2.73	1.21	2.28	0.023	1.15	6.49
0efeTSfUHUXgS1YklI	NM_002093	GSK3B	glycogen synthase kinase 3 beta	2.01	0.69	2.01	0.044	1.02	3.95
N3vHo_3kgvZv5HsfnY	NM_001098729	GTF2H2B	general transcription factor IIH, polypeptide 2B (pseudogene)	0.64	0.13	-2.2	0.028	0.43	0.95
xSevrSLi0gpVuMQg0k	NR_002206	GTF2IP1	general transcription factor IIi, pseudogene 1	0.5	0.17	-2.08	0.038	0.26	0.96
QUSEVxYyBLp0jfH514	NM_001521	GTF3C2	general transcription factor IIIC, polypeptide 2, beta 110kDa	0.25	0.13	-2.61	0.009	0.09	0.71
fp.P9HpV4r4LSLdQAE	NM_014170	GTPBP8	GTP-binding protein 8 (putative)	0.59	0.16	-1.98	0.048	0.35	0.99
HUiJehNKh.5USROEWE	NM_031444	GUCD1	guanylyl cyclase domain containing 1	2.95	1.59	2	0.045	1.02	8.49
Nfj31YjJRegEcrl5Uo	NM_016815	GYPC	glycophorin C (Gerbich blood group)	2.4	0.83	2.55	0.011	1.22	4.71
uqS5KEE0nR6SgLX74o	NM_016815	GYPC	glycophorin C (Gerbich blood group)	2.62	0.95	2.67	0.008	1.29	5.33
05.K._ASVaYZdz6d2k	NM_006026	H1FX	H1 histone family, member X	2.26	0.81	2.26	0.024	1.12	4.57
Kkjn_VKfdFGuxajPAU	NM_000182	HADHA	hydroxyacyl-CoA dehydrogenase/3-ketoacyl-CoA thiolase/enoyl-CoA hydratase (trifunctional protein), alpha subunit	1.87	0.52	2.25	0.025	1.08	3.22
NpZXkX0mj_qPKd.ysE	NM_005326	HAGH	hydroxyacylglutathione hydrolase	2.23	0.85	2.1	0.035	1.06	4.72
rpw5Xp0QsU_I16Hv14	NM_000519	HBD	hemoglobin, delta	1.19	0.1	2.08	0.038	1.01	1.4
EY4gr8cR5KcQS17QPk	NM_014320	HEBP2	heme binding protein 2	0.56	0.16	-2.06	0.04	0.33	0.97
E6HW0QzrKM1dFB1YR0	NM_152740	HIBADH	3-hydroxyisobutyrate dehydrogenase	0.45	0.18	-2	0.046	0.21	0.99
EKVCjpO4etXkKtf3_0	NM_015517	HINFP	histone H4 transcription factor	1.83	0.54	2.03	0.042	1.02	3.28
ZunCJUCClCvmCVCAnk	NM_005319	HIST1H1C	histone cluster 1, H1c	1.46	0.24	2.32	0.02	1.06	2.02
xYf1Y2UpKL93a4cc2c	NM_003516	HIST2H2AA3	histone cluster 2, H2aa3	1.6	0.31	2.42	0.015	1.09	2.33
QcTp5rXYs3hZYjXono	NM_001040874	HIST2H2AA4	histone cluster 2, H2aa3	1.73	0.36	2.63	0.009	1.15	2.6
cZUqab.lwTUpb3vFAg	NM_003517	HIST2H2AC	histone cluster 2, H2ac	1.89	0.39	3.11	0.002	1.27	2.83
uR8UXT_f96KU5DMpqE	NM_003528	HIST2H2BE	histone cluster 2, H2be	1.42	0.23	2.15	0.032	1.03	1.95
HgCiovEdKeQkuEuVKk	NM_002116	HLA-A	major histocompatibility complex, class I, A	2.62	1.14	2.21	0.027	1.12	6.13
NFtdNMC3eb3pThValQ	NM_033554	HLA-DPA1	major histocompatibility complex, class II, DP alpha 1	0.61	0.13	-2.39	0.017	0.4	0.92
9S4nlVA0L8uV01Pzt0	NM_002121	HLA-DPB1	major histocompatibility complex, class II, DP beta 1	0.61	0.13	-2.36	0.018	0.41	0.92
cXS4CS030k.1JXMlFU	NM_019111	HLA-DRA	major histocompatibility complex, class II, DR alpha	0.32	0.15	-2.49	0.013	0.13	0.78
coV66q6dfdHno1of.A	NM_006339	HMG20B	high mobility group 20B	2	0.62	2.25	0.024	1.1	3.66
Znd3lIPu5HewTf7rLU	NM_004965	HMGN1	high mobility group nucleosome binding domain 1	0.29	0.17	-2.13	0.033	0.09	0.91
c536E8_p_SL1fPeqPE	NM_005826	HNRNPR	heterogeneous nuclear ribonucleoprotein R	0.43	0.16	-2.29	0.022	0.21	0.89
0WOoR_qhXijukjutk8	NM_014234	HSD17B8	hydroxysteroid (17-beta) dehydrogenase 8	2.04	0.72	2.01	0.045	1.02	4.09
f9umu8eFepuuHNsel8	NM_002162	ICAM3	intercellular adhesion molecule 3	3.94	2.2	2.46	0.014	1.32	11.77
Z0Yg7oquqrtLoCkwp4	NM_004907	IER2	immediate early response 2	1.55	0.34	1.98	0.048	1	2.38
uihtWnqOC3rrq2wvyg	NM_003897	IER3	immediate early response 3	1.41	0.22	2.14	0.032	1.03	1.92
KBNdel3vq0u_ql5_qA	NM_032036	IFI27L2	interferon, alpha-inducible protein 27-like 2	2.01	0.66	2.15	0.032	1.06	3.82
lVJ4FYpwII4pCIA7FU	NM_032036	IFI27L2	interferon, alpha-inducible protein 27-like 2	3.58	1.57	2.91	0.004	1.52	8.47
lE3_l6le5756OUeV4I	NM_006764	IFRD2	interferon-related developmental regulator 2	1.91	0.56	2.21	0.027	1.08	3.39
TKtFHlJdKQTIiXXvf0	NM_014002	IKBKE	inhibitor of kappa light polypeptide gene enhancer in B-cells, kinase epsilon	3.34	1.12	3.6	0	1.73	6.42
upH6Ifs4COnuXeXt1U	NM_173843	IL1RN	interleukin 1 receptor antagonist	1.83	0.45	2.45	0.014	1.13	2.98
otAoDSS4yOCr2SYi1Y	NM_001100169	IMMT	inner membrane protein, mitochondrial	0.35	0.17	-2.22	0.026	0.14	0.88
x7leKemno5ulDACSFw	NM_022489	INF2	inverted formin, FH2 and WH2 domain containing	1.82	0.47	2.33	0.02	1.1	3.01
TpIKiBSdCE.6KN6V6o	NM_130766	INPP5K	inositol polyphosphate-5-phosphatase K	2.4	0.76	2.77	0.006	1.29	4.46
9Jd97nm3QdLiQXEuzE	NM_183245	INVS	inversin	0.48	0.16	-2.18	0.029	0.25	0.93
QVApRNQhKQw4ki.EnU	NM_003870	IQGAP1	IQ motif containing GTPase activating protein 1	0.45	0.16	-2.24	0.025	0.22	0.9
rVIS4glXoKSAL6iTpI	NM_001025243	IRAK1	interleukin-1 receptor-associated kinase 1	3.64	2.32	2.03	0.043	1.04	12.72
uF4JJC4mp6Ku5KGF70	NM_005101	ISG15	ISG15 ubiquitin-like modifier	1.52	0.31	2.06	0.039	1.02	2.28
cqMgq.kOUzz66Knv8E	NM_016048	ISOC1	isochorismatase domain containing 1	0.6	0.13	-2.33	0.02	0.39	0.92
KJw_09TFdEO1dgvouU	NM_030790	ITFG1	integrin alpha FG-GAP repeat containing 1	0.57	0.16	-1.99	0.046	0.33	0.99
KSCOCREoFw6lB6jiuE	NM_006469	IVNS1ABP	influenza virus NS1A binding protein	0.49	0.16	-2.22	0.026	0.26	0.92
lPl3ht63.otHeTieeE	NM_002227	JAK1	Janus kinase 1	0.75	0.1	-2.19	0.029	0.58	0.97
TESrDPN5xHoKWcoJXY	NM_016475	JKAMP	JNK1/MAPK8-associated membrane protein	0.53	0.16	-2.11	0.035	0.29	0.95
6l0LqRVUJEJC0J3UII	NM_032188	KAT8	K(lysine) acetyltransferase 8	2.16	0.8	2.08	0.037	1.05	4.47
rH0Oy.1NfQMBO3lVOs	NM_014218	KIR2DL1	killer cell immunoglobulin-like receptor, two domains, long cytoplasmic tail, 1	0.76	0.07	-3.2	0.001	0.64	0.9
WpHyEbnvUX1dOe9RdU	NM_014511	KIR2DL3	killer cell immunoglobulin-like receptor, two domains, long cytoplasmic tail, 3	0.78	0.1	-2.03	0.042	0.61	0.99
03PBGkfIRue9RfV254	NM_002255	KIR2DL4	killer cell immunoglobulin-like receptor, two domains, long cytoplasmic tail, 4	0.74	0.1	-2.28	0.023	0.56	0.96
61UeXnoCAER1.nyVEs	NM_013289	KIR3DL1	killer cell immunoglobulin-like receptor, three domains, long cytoplasmic tail, 1	0.78	0.09	-2.14	0.032	0.62	0.98
BkTt5Qouv7Hnu.rE3I	NM_021633	KLHL12	kelch-like family member 12	0.43	0.17	-2.08	0.038	0.2	0.95
uUd7orw.eoXyowzl.Y	NM_002262	KLRD1	killer cell lectin-like receptor subfamily D, member 1	0.76	0.11	-1.97	0.049	0.57	1
fH_.Up.5x30dJxDATU	NM_016523	KLRF1	killer cell lectin-like receptor subfamily F, member 1	0.59	0.13	-2.4	0.016	0.38	0.91
WqfB.F1_AOE6H6ujr0	NM_016523	KLRF1	killer cell lectin-like receptor subfamily F, member 1	0.64	0.1	-2.79	0.005	0.46	0.87
l7rgikgWK2olT47eJc	NM_001008395	LAMTOR4	late endosomal/lysosomal adaptor, MAPK and MTOR activator 4	2.94	1.37	2.31	0.021	1.18	7.34
TlBKgi7ZFSiAvDkEoU	NM_016648	LARP7	La ribonucleoprotein domain family, member 7	0.45	0.15	-2.47	0.013	0.24	0.85
fuSNSoBStRRdp6c_fg	NM_006893	LGTN	ligatin	2.46	1.05	2.11	0.035	1.07	5.69
uqdSIKVm3AwJlJko4A	NM_017806	LIME1	Lck interacting transmembrane adaptor 1	2.39	0.96	2.17	0.03	1.09	5.26
xgRQiuuluigljeMiqg	XM_001720509	LOC100129585	similar to hCG2011544	0.67	0.13	-2.07	0.039	0.46	0.98
ioPeC96l.dIIew7F4I	XM_001718070	LOC100134291	similar to mitogen-activated protein kinase phosphatase x	0.39	0.15	-2.46	0.014	0.19	0.83
uopIhU54vp4iNLJQno	NR_003148	LOC147804	tropomyosin 3 pseudogene	0.48	0.15	-2.3	0.021	0.25	0.9
WdNJNQq6oku03KIevc	AK054653	LOC153577	hypothetical protein LOC153577	0.53	0.13	-2.55	0.011	0.33	0.86
6HqoIooIgKCSK6KS4o	XR_019645	LOC391578	MAF1 homolog (S. cerevisiae) pseudogene	2.35	0.83	2.42	0.015	1.18	4.7
liiOaCdSlGuSidSCZ8	NR_002454	LOC606724	coronin, actin binding protein, 1A pseudogene	3.84	2.49	2.07	0.038	1.07	13.7
xQjveSPPX8Glof_nP0	XR_036988	LOC642975	hypothetical LOC642975	0.49	0.17	-2.09	0.036	0.25	0.96
0tnVvUrZokCtjRvdjQ	XR_019449	LOC644422	splicing factor, arginine/serine-rich 6 pseudogene	0.68	0.13	-2.02	0.044	0.46	0.99
01FKeCAcoXmqniHouA	XM_001724735	LOC646034	hypothetical LOC646034	1.73	0.46	2.07	0.039	1.03	2.91
3hFrm5gGihf7BlG7_c	XR_040891	LOC729887	hypothetical protein LOC729887	1.82	0.5	2.16	0.031	1.06	3.13
Zu5ekrollZNJpdqg6A	XR_038607	LOC732360	G/T mismatch-specific thymine DNA glycosylase-like	2.11	0.72	2.19	0.028	1.08	4.13
WRv9U.le6dHt8Q0ee4	NM_004811	LPXN	leupaxin	0.3	0.16	-2.31	0.021	0.11	0.83
EuYXY3tUJPTvV0Unss	NM_032773	LRCH3	leucine-rich repeats and calponin homology (CH) domain containing 3	0.37	0.09	-4.09	0	0.23	0.6
ZeuFlElWf7BSoMRLT8	NM_002333	LRP3	low density lipoprotein receptor-related protein 3	1.64	0.33	2.43	0.015	1.1	2.43
ZiG.UjSVC.HMiHpUpE	NM_017522	LRP8	low density lipoprotein receptor-related protein 8, apolipoprotein e receptor	0.5	0.16	-2.14	0.032	0.26	0.94
3eUn4R6oNSUtSRHfU0	NM_144598	LRRC28	leucine rich repeat containing 28	1.93	0.61	2.08	0.038	1.04	3.59
cIlURopN5FdjglQwF0	NM_000595	LTA	lymphotoxin alpha (TNF superfamily, member 1)	1.63	0.34	2.33	0.02	1.08	2.47
BNe6OVHRV0h155U57o	NM_032272	MAF1	MAF1 homolog (S. cerevisiae)	1.96	0.64	2.07	0.038	1.04	3.72
cVdrdRuuzo3utPtXeQ	NM_181509	MAP1LC3A	microtubule-associated protein 1 light chain 3 alpha	1.46	0.27	2.02	0.043	1.01	2.11
ZWK6CC6P_Wnr7sAV5o	NM_030662	MAP2K2	mitogen-activated protein kinase kinase 2	1.98	0.56	2.4	0.016	1.13	3.46
uAAYeVNWrX9Xjq_qS8	NM_002756	MAP2K3	mitogen-activated protein kinase kinase 3	1.89	0.56	2.14	0.032	1.06	3.39
iKBPXy3Qqck1eKJSlo	NM_001040056	MAPK3	mitogen-activated protein kinase 3	3.43	1.77	2.39	0.017	1.25	9.44
ZkJRH3Ij.vQjT9K4ks	NM_002752	MAPK9	mitogen-activated protein kinase 9	0.59	0.14	-2.3	0.022	0.37	0.92
cpXr4AsdN163hNQItE	NM_001006618	MAPKAP1	mitogen-activated protein kinase associated protein 1	0.55	0.16	-2.03	0.042	0.31	0.98
Tekn1551e0i0CRA10o	NM_003926	MBD3	methyl-CpG binding domain protein 3	1.5	0.28	2.15	0.031	1.04	2.16
uh93uC0K.P9E4tSfkk	NM_016586	MBIP	MAP3K12 binding inhibitory protein 1	0.49	0.14	-2.48	0.013	0.28	0.86
60ozBJH0WAz39JTFHo	NM_144778	MBNL2	muscleblind-like splicing regulator 2	0.57	0.16	-2.05	0.04	0.33	0.98
01QpEiEak1_HU2pn38	NM_001025101	MBP	myelin basic protein	0.67	0.12	-2.21	0.027	0.47	0.96
i12v1_XRWaImeBehCQ	NM_005481	MED16	mediator complex subunit 16	2.32	0.74	2.63	0.009	1.24	4.34
ioSTtXnfWXnRQnejec	NM_005481	MED16	mediator complex subunit 16	2.07	0.73	2.05	0.04	1.03	4.14
BkFP31fRfXffEvVSi0	NM_014166	MED4	mediator complex subunit 4	0.55	0.15	-2.14	0.032	0.32	0.95
uXl5Q6V4NSfK8fL0k0	NM_001040662	METTL21D	methyltransferase like 21D	0.54	0.17	-1.98	0.048	0.29	0.99
316HcV13gIJ6p_d4a0	NM_016459	MGC29506	plasma cell-induced ER protein 1	1.31	0.17	2.15	0.032	1.02	1.68
uCje7y1eo6dQpedygo	NM_006077	MICU1	mitochondrial calcium uptake 1	2.47	0.85	2.62	0.009	1.26	4.87
NqsVOy_yos30cOQRSE	NM_015702	MMADHC	methylmalonic aciduria (cobalamin deficiency) cblD type, with homocystinuria	0.57	0.16	-2	0.045	0.33	0.99
3mKr5VL50xASNJOKEg	NM_022468	MMP25	matrix metallopeptidase 25	1.38	0.22	2.01	0.044	1.01	1.88
x1QKyvruMv1iwhfChE	NM_018221	MOB1A	MOB kinase activator 1A	0.7	0.12	-2.04	0.041	0.5	0.99
oBxen_okdRRzqTeirU	NM_006302	MOGS	mannosyl-oligosaccharide glucosidase	1.89	0.58	2.09	0.036	1.04	3.44
xEc16kDv8V7XUl1efU	NM_004870	MPDU1	mannose-P-dolichol utilization defect 1	1.6	0.37	2.05	0.04	1.02	2.51
KXq9Q16d7p_cnO4X4k	NM_000250	MPO	myeloperoxidase	1.2	0.11	1.98	0.048	1	1.43
3lSUkZdCsjoNVHrSIA	NM_015134	MPRIP	myosin phosphatase Rho interacting protein	2.74	1.31	2.1	0.035	1.07	7.02
uX3wPexSK4uURXBct4	NM_001031727	MRI1	methylthioribose-1-phosphate isomerase 1	0.42	0.16	-2.31	0.021	0.2	0.88
ZIpyBVkfuX4nx4XQRU	NM_032285	MRI1	methylthioribose-1-phosphate isomerase 1	0.37	0.16	-2.23	0.025	0.15	0.88
rS4URJ11OXhQSlSf1c	NM_006428	MRPL28	mitochondrial ribosomal protein L28	1.79	0.53	1.98	0.048	1.01	3.19
QFlKfORh3FW5564JKM	NM_181454	MRPL55	mitochondrial ribosomal protein L55	2.4	1.03	2.04	0.041	1.04	5.54
iUT3X95RN2V96F5HqI	NM_015084	MRPS27	mitochondrial ribosomal protein S27	0.31	0.16	-2.25	0.025	0.11	0.86
09tew3v3K4JMdS7.Ko	NM_016542	MST4	serine/threonine protein kinase MST4	0.6	0.14	-2.15	0.031	0.38	0.96
6wSpE.eFgV3QpIoov4	NM_014751	MTSS1	metastasis suppressor 1	0.47	0.11	-3.1	0.002	0.29	0.76
c_5.L5y.seIvhd1e5I	NM_014751	MTSS1	metastasis suppressor 1	0.54	0.16	-2.1	0.036	0.31	0.96
otXqXgNBXTRY6dR1TQ	NM_005115	MVP	major vault protein	2.77	1.2	2.36	0.019	1.19	6.47
WfgETXCbeLnkjUuq1o	NM_002475	MYL6B	myosin, light chain 6B, alkali, smooth muscle and non-muscle	1.69	0.38	2.34	0.019	1.09	2.64
6SAl56o65Se5fp77P4	NM_006901	MYO9A	myosin IXA	2.15	0.83	1.99	0.047	1.01	4.59
xtpJ0Dv6i5CA8pFUow	NM_001079691	N4BP2L1	NEDD4 binding protein 2-like 1	0.52	0.12	-2.75	0.006	0.33	0.83
3iiiDugisAJ6kQvTOU	NM_025146	NAA50	N(alpha)-acetyltransferase 50, NatE catalytic subunit	0.64	0.14	-1.98	0.048	0.41	1
rrp5mKhYsciefk5vHA	NM_144653	NACC2	NACC family member 2, BEN and BTB (POZ) domain containing	1.61	0.34	2.25	0.025	1.06	2.44
W4IIzKAvgt_3R6fX0o	NM_001018160	NAE1	NEDD8 activating enzyme E1 subunit 1	0.5	0.14	-2.53	0.012	0.3	0.86
9HL.3lJzvg5ED3tGTs	NM_139207	NAP1L1	nucleosome assembly protein 1-like 1	0.48	0.16	-2.15	0.031	0.25	0.94
6F0lTeakiCty.tQRTw	NM_183372	NBPF11	neuroblastoma breakpoint family, member 15	0.28	0.13	-2.71	0.007	0.11	0.7
llrkgziQ5TvfkgBnwU	NM_015383	NBPF14	neuroblastoma breakpoint family, member 15	0.59	0.11	-2.79	0.005	0.4	0.85
ZcSLYx7i.UF0lTe6kg	NM_032264	NBPF3	neuroblastoma breakpoint family, member 3	0.21	0.09	-3.66	0	0.09	0.48
f3qnSnruo5JaWOIAwI	NM_020170	NCLN	nicalin	1.83	0.56	1.97	0.049	1	3.32
0qKeK6kzReK0kvAhSU	NM_144736	NDUFAF7	NADH dehydrogenase (ubiquinone) complex I, assembly factor 7	0.28	0.17	-2.14	0.032	0.08	0.9
9CSiaRh6hx5iRZhzuM	NM_004146	NDUFB7	NADH dehydrogenase (ubiquinone) 1 beta subcomplex, 7, 18kDa	2.67	1.26	2.08	0.038	1.06	6.73
iihieVzjh7u.opSbeE	NM_020529	NFKBIA	nuclear factor of kappa light polypeptide gene enhancer in B-cells inhibitor, alpha	2.16	0.81	2.05	0.04	1.03	4.51
Hk3p8VevHigEX0ogko	NM_001002755	NFU1	NFU1 iron-sulfur cluster scaffold homolog (S. cerevisiae)	0.4	0.14	-2.56	0.011	0.2	0.81
9K1HmGXJW1XTn6j_Sc	NM_020921	NIN	ninein (GSK3B interacting protein)	2.08	0.72	2.12	0.034	1.06	4.09
TKiUtKXuKlshfszFeQ	NM_004148	NINJ1	ninjurin 1	2.03	0.67	2.16	0.031	1.07	3.86
9X8ZSrighFKEOEk2rs	NM_001079821	NLRP3	NLR family, pyrin domain containing 3	2.09	0.63	2.46	0.014	1.16	3.76
B5fXuSJ_pN1.GUq4oI	NM_004895	NLRP3	NLR family, pyrin domain containing 3	1.85	0.57	1.98	0.048	1.01	3.39
9Iov4lFB9Ll.exVCUk	NM_005009	NME4	NME/NM23 nucleoside diphosphate kinase 4	1.64	0.37	2.22	0.026	1.06	2.55
uelcXRJ4B.AASjqUUk	NM_006985	NPIP	nuclear pore complex interacting protein family, member A1	0.52	0.16	-2.16	0.031	0.29	0.94
KCit0lUXZN9F5X67oQ	NM_017921	NPLOC4	nuclear protein localization 4 homolog (S. cerevisiae)	2.91	1.07	2.92	0.004	1.42	5.97
QjnUDNORA4kqWa6i6k	NM_005796	NUTF2	nuclear transport factor 2	2.38	0.9	2.31	0.021	1.14	4.98
Z9775ohHkh1HuWK_B0	NM_013248	NXT1	NTF2-like export factor 1	2.4	0.96	2.18	0.029	1.09	5.26
xi1KL_IUl6kECYhXt8	NM_001079842	OCIAD1	OCIA domain containing 1	0.41	0.18	-1.98	0.048	0.17	0.99
u5IggLilqJeJep6Jfc	NM_139280	ORMDL3	ORM1-like 3 (S. cerevisiae)	1.58	0.33	2.21	0.027	1.05	2.37
lXnpc_cxQ474uk.3.w	NM_021227	OSTC	oligosaccharyltransferase complex subunit (non-catalytic)	0.51	0.15	-2.26	0.024	0.28	0.91
ckt736erQd5.1ZBeq8	NM_002560	P2RX4	purinergic receptor P2X, ligand-gated ion channel, 4	2.38	0.95	2.19	0.029	1.09	5.19
QqKkJ6PxK0aeh4Opf8	NM_000430	PAFAH1B3	platelet-activating factor acetylhydrolase 1b, catalytic subunit 3 (29kDa)	2.4	0.74	2.82	0.005	1.31	4.39
NeKcQvLSSOLlLUl.3o	NM_001033112	PAIP2	poly(A) binding protein interacting protein 2	0.51	0.15	-2.24	0.025	0.28	0.92
Ql8Lf5_HR6jIeKf6u4	NM_173797	PAPD4	PAP associated domain containing 4	0.44	0.17	-2.12	0.034	0.2	0.94
oB6j6EsuuTetfll4iU	NM_018622	PARL	presenilin associated, rhomboid-like	3.39	2.07	2.01	0.045	1.03	11.21
iqKTqWqkvd10fsB_7I	NM_002586	PBX2	pre-B-cell leukemia homeobox 2	2.35	0.8	2.5	0.012	1.2	4.58
3X1KeQwUkK.0vAlc3k	NM_033135	PDGFD	platelet derived growth factor D	0.61	0.12	-2.55	0.011	0.42	0.89
NUXpIA3H3EvqnhIXVo	NM_004813	PEX16	peroxisomal biogenesis factor 16	2.55	1.09	2.19	0.029	1.1	5.89
6zhu2h0pSegTuSV6Ls	NM_002627	PFKP	phosphofructokinase, platelet	1.99	0.65	2.11	0.035	1.05	3.77
foFPOjsuTfIlMiSuHo	NM_004569	PIGH	phosphatidylinositol glycan anchor biosynthesis, class H	0.57	0.15	-2.17	0.03	0.34	0.95
rlfSx68koIDtcQCGLc	NM_004569	PIGH	phosphatidylinositol glycan anchor biosynthesis, class H	0.54	0.16	-2.06	0.039	0.3	0.97
rlSx6IA4B6j4VNCOfo	NM_002647	PIK3C3	phosphatidylinositol 3-kinase, catalytic subunit type 3	0.54	0.16	-2.15	0.031	0.3	0.95
fr1fXPUJ9TJ55XL.f0	NM_002648	PIM1	pim-1 oncogene	3.54	1.22	3.65	0	1.8	6.97
iq4qhXHe81Qud8964g	NM_006875	PIM2	pim-2 oncogene	2.08	0.67	2.27	0.023	1.1	3.92
HRigdv4KqSbJO3j_UU	NM_032409	PINK1	PTEN induced putative kinase 1	2.12	0.67	2.38	0.017	1.14	3.93
lkl2hITgT6KhIrp9rs	NM_005028	PIP4K2A	phosphatidylinositol-5-phosphate 4-kinase, type II, alpha	2.17	0.65	2.59	0.009	1.21	3.9
QURMux.oJEG1KesWSY	NM_003628	PKP4	plakophilin 4	1.83	0.5	2.2	0.028	1.07	3.12
upLKdwurh6USliAKsQ	NM_012320	PLA2G15	phospholipase A2, group XV	2.49	1.02	2.23	0.026	1.12	5.57
TSO6z5Xo5Ojv1Hq44I	NM_005084	PLA2G7	phospholipase A2, group VII (platelet-activating factor acetylhydrolase, plasma)	0.76	0.09	-2.24	0.025	0.6	0.97
QNfvYyTKAO964_0q3U	NM_001001974	PLEKHA1	pleckstrin homology domain containing, family A (phosphoinositide binding specific) member 1	0.45	0.13	-2.82	0.005	0.26	0.78
rnPD9TX8kp6lcpKCek	NM_025201	PLEKHO2	pleckstrin homology domain containing, family O member 2	1.83	0.55	2.02	0.043	1.02	3.3
roortRPzruzKwTqgDk	NM_172240	POC1B	POC1 centriolar protein homolog B (Chlamydomonas)	0.55	0.17	-1.98	0.048	0.3	0.99
NFK5O.lxCereDh_VS0	NM_002693	POLG	polymerase (DNA directed), gamma	0.41	0.17	-2.11	0.035	0.18	0.94
o7ofiSa4fZCQOj7Sn4	NM_006234	POLR2J	polymerase (RNA) II (DNA directed) polypeptide J, 13.3kDa	1.49	0.28	2.12	0.034	1.03	2.16
uqErQ72dFfSl0nkI0k	NM_001018052	POLR3H	polymerase (RNA) III (DNA directed) polypeptide H (22.9kD)	2.06	0.67	2.22	0.026	1.09	3.89
3DPr4OXOztKV7niU4o	NM_024664	PPCS	phosphopantothenoylcysteine synthetase	0.52	0.14	-2.4	0.017	0.31	0.89
HSKSgCQolIPCK_rS3k	NM_021130	PPIA	peptidylprolyl isomerase A (cyclophilin A)	0.68	0.12	-2.2	0.028	0.48	0.96
ilet45VBHlfn_.1e0U	NM_144641	PPM1M	protein phosphatase, Mg2+/Mn2+ dependent, 1M	4.01	2.19	2.55	0.011	1.38	11.67
cV6F0uopuniFB6.lzA	NM_014330	PPP1R15A	protein phosphatase 1, regulatory subunit 15A	1.7	0.42	2.16	0.031	1.05	2.75
3Xrp91NcVCsEu359NU	NM_018312	PPP6R3	protein phosphatase 6, regulatory subunit 3	2.35	0.86	2.34	0.019	1.15	4.82
Bnp_L_xQBLX0H_R7l8	NM_152391	PQLC3	PQ loop repeat containing 3	0.58	0.13	-2.48	0.013	0.38	0.89
Kj0V7UB5cJXWU90JXk	NM_005041	PRF1	perforin 1 (pore forming protein)	0.65	0.14	-1.98	0.048	0.42	1
cuQcHh3vPjV915X9Uo	NM_212472	PRKAR1A	protein kinase, cAMP-dependent, regulatory, type I, alpha	0.61	0.15	-2.08	0.038	0.38	0.97
l9azPj6iAfgZAiNSVU	NM_002738	PRKCB	protein kinase C, beta	0.69	0.11	-2.33	0.02	0.5	0.94
BoqNO4vpcfELLgL1f8	NM_018137	PRMT6	protein arginine methyltransferase 6	0.6	0.13	-2.31	0.021	0.39	0.93
lQuPtIfip0yC7ysad0	NM_003913	PRPF4B	PRP4 pre-mRNA processing factor 4 homolog B (yeast)	0.68	0.12	-2.1	0.035	0.48	0.97
fiJz6LiJ4rtfBR.93U	NM_024841	PRR5L	proline rich 5 like	0.68	0.13	-2.05	0.041	0.46	0.98
oVyFwHu0SH3g78pLnI	NM_130809	PRRC1	proline-rich coiled-coil 1	0.49	0.14	-2.43	0.015	0.27	0.87
HdRAsK_lfopTv6t1pQ	NM_012455	PSD4	pleckstrin and Sec7 domain containing 4	2.36	0.93	2.19	0.029	1.09	5.09
Q69cXogn_KCpSiVfaE	NM_003978	PSTPIP1	proline-serine-threonine phosphatase interacting protein 1	1.99	0.67	2.04	0.042	1.03	3.84
rl55P5uN0IXUlILV9Q	NM_000953	PTGDR	prostaglandin D2 receptor (DP)	0.69	0.11	-2.26	0.024	0.5	0.95
3jh_0u9SuzfJwByIOU	NM_006601	PTGES3	prostaglandin E synthase 3 (cytosolic)	0.5	0.13	-2.73	0.006	0.3	0.82
EPpKw_.8QINReH1XDk	NM_015967	PTPN22	protein tyrosine phosphatase, non-receptor type 22 (lymphoid)	0.66	0.13	-2.16	0.031	0.45	0.96
Zn2Iv_F5eCJFI_RN1U	NR_002734	PTTG3P	pituitary tumor-transforming 3, pseudogene	1.69	0.4	2.21	0.027	1.06	2.69
EeIakLr51KPHV11AAo	NM_001020658	PUM1	pumilio homolog 1 (Drosophila)	4.8	3.77	2	0.046	1.03	22.38
HqTXTB31ODpCqx86AE	NM_024638	QTRTD1	queuine tRNA-ribosyltransferase domain containing 1	0.45	0.16	-2.24	0.025	0.22	0.9
3qvKjnCCJUQMijx31U	NM_015361	R3HDM1	R3H domain containing 1	0.41	0.17	-2.21	0.027	0.18	0.9
N6602nVGeX1FI_Ke6E	NM_006423	RABAC1	Rab acceptor 1 (prenylated)	2.25	0.87	2.1	0.035	1.06	4.79
fEe0fhQx4V38XZUZoQ	NM_006908	RAC1	ras-related C3 botulinum toxin substrate 1 (rho family, small GTP binding protein Rac1)	0.27	0.17	-2.12	0.034	0.08	0.9
oXntSfVK5Lq_6gQiOE	NM_018845	RALGAPA1	Ral GTPase activating protein, alpha subunit 1 (catalytic)	0.59	0.15	-2.04	0.042	0.36	0.98
TbdFZLBR4G0NJXU6r0	NM_014636	RALGPS1	Ral GEF with PH domain and SH3 binding motif 1	0.58	0.13	-2.48	0.013	0.37	0.89
QWAC6aAJyCd3a4KKIU	NM_002882	RANBP1	RAN binding protein 1	0.2	0.12	-2.68	0.007	0.06	0.65
9tcizknrAFIpxNSzx4	NM_001089704	RAP1BL	RAP1B, member of RAS oncogene family pseudogene	0.52	0.13	-2.68	0.007	0.32	0.84
695JOXVUTdMkUr7t4U	NM_016340	RAPGEF6	Rap guanine nucleotide exchange factor (GEF) 6	3.13	1.26	2.84	0.005	1.42	6.89
ZtGE1geioQo3wFQLGI	NM_002893	RBBP7	retinoblastoma binding protein 7	0.41	0.16	-2.29	0.022	0.19	0.88
fuL7dKFW0eYb4R13V8	NM_017495	RBM38	RNA binding motif protein 38	1.55	0.32	2.17	0.03	1.04	2.31
EQ7_u.u6A83l67uREI	NM_020905	RDH14	retinol dehydrogenase 14 (all-trans/9-cis/11-cis)	0.31	0.17	-2.09	0.037	0.1	0.93
Qz8qQwkk_l6LlIm0XU	NM_020415	RETN	resistin	1.24	0.14	2	0.045	1	1.54
u57Ge5moFG4Dm_KX54	NM_003721	RFXANK	regulatory factor X-associated ankyrin-containing protein	6.12	3.26	3.4	0.001	2.16	17.37
NneRTV0VIWyEUqBRNw	NM_153615	RGL4	ral guanine nucleotide dissociation stimulator-like 4	1.54	0.25	2.64	0.008	1.12	2.12
6zEfenRKAu3ksqhUi0	NM_175744	RHOC	ras homolog family member C	0.43	0.17	-2.19	0.028	0.2	0.91
6qyJeQheIX1D564ro4	NM_018145	RMDN3	regulator of microtubule dynamics 3	0.41	0.18	-2	0.045	0.17	0.98
WF_ziugieiGlHiZxeQ	NM_017999	RNF31	ring finger protein 31	2.11	0.79	2	0.045	1.02	4.39
QVJXp6lSZe73u8gK.w	NM_014901	RNF44	ring finger protein 44	5.06	2.74	2.99	0.003	1.75	14.61
Kk7s47u5toWfcpxwu0	AK055969	RORA	RAR-related orphan receptor A	0.67	0.13	-2.02	0.043	0.46	0.99
BVCReghOUjU7ksOXro	NM_000991	RPL28	ribosomal protein L28	2.66	0.9	2.89	0.004	1.37	5.16
opeKpk_0MCRJ6eIeQA	NM_007209	RPL35	ribosomal protein L35	4.53	3.25	2.1	0.036	1.11	18.53
ZTqf63.4cBd.zBO9DA	NM_001003	RPLP1	ribosomal protein, large, P1	28.42	42.57	2.23	0.025	1.51	535.52
o9S.Ipo.rbobrSUXSw	NM_001014	RPS10	ribosomal protein S10	26.77	36.98	2.38	0.017	1.79	401.33
BmAPaUq92d_27e9AWk	NM_001032	RPS29	ribosomal protein S29	2.33	0.91	2.16	0.031	1.08	5.02
o6HA5319Io81qk3HQ4	NM_001032	RPS29	ribosomal protein S29	17.8	25.63	2	0.045	1.06	299.08
xIvRKKUupqU4qEq3.8	NM_002953	RPS6KA1	ribosomal protein S6 kinase, 90kDa, polypeptide 1	2.18	0.77	2.19	0.028	1.09	4.37
uGAZTct4NUm2qd7lJ8	NM_022157	RRAGC	Ras-related GTP binding C	5.45	2.96	3.12	0.002	1.88	15.8
The5Oj7l_SeiF5U_7Y	NM_133368	RSPRY1	ring finger and SPRY domain containing 1	3.38	2.05	2.01	0.044	1.03	11.1
xpOSfuuLHvcoelADqQ	NM_173079	RUNDC1	RUN domain containing 1	0.3	0.15	-2.44	0.015	0.11	0.79
NDjleiO0SPXpIlOtUo	NM_005980	S100P	S100 calcium binding protein P	1.4	0.17	2.81	0.005	1.11	1.77
6DkeBeh_qgIlizfUlk	NM_012235	SCAP	SREBF chaperone	2.37	0.91	2.24	0.025	1.11	5.05
QlA3iTSC39S3F45ON0	NR_002569	SCARNA9	small Cajal body-specific RNA 9	1.7	0.44	2.07	0.039	1.03	2.83
fiOilAZliKCulCpVOA	NM_020680	SCYL1	SCY1-like 1 (S. cerevisiae)	2.21	0.82	2.13	0.033	1.07	4.58
Qe5RTVlJT2dceOIQjs	NM_004168	SDHA	succinate dehydrogenase complex, subunit A, flavoprotein (Fp)	5.82	3.88	2.64	0.008	1.58	21.52
NkT_qQsR29sj0vE1N4	NM_006808	SEC61B	Sec61 beta subunit	0.3	0.15	-2.37	0.018	0.11	0.81
fl07nu53_AoOEkhxAk	NM_004261	SEP15	15 kDa selenoprotein	0.55	0.15	-2.24	0.025	0.33	0.93
HaFSBPdSy5PS9BEkLk	NM_012247	SEPHS1	selenophosphate synthetase 1	0.63	0.15	-1.96	0.049	0.39	1
3JN.TOsoFBCgH9fwdU	NM_001788	SEPT7	septin 7	0.67	0.13	-2.05	0.041	0.45	0.98
rAlrkp3ntNtKHX7qe4	NM_012139	SERGEF	secretion regulating guanine nucleotide exchange factor	4.95	3.46	2.29	0.022	1.26	19.48
KRUHS47XDx56OHQlEU	NM_198941	SERINC3	serine incorporator 3	0.45	0.17	-2.12	0.034	0.22	0.94
rg3LXqQfRNbXXt0qek	NM_013376	SERTAD1	SERTA domain containing 1	1.66	0.41	2.05	0.041	1.02	2.7
EioGvouqNpeYCjHuA0	NM_213649	SFXN4	sideroflexin 4	1.77	0.49	2.05	0.04	1.03	3.05
0TlE1O9_rTf.5X9Oi0	NM_053282	SH2D1B	SH2 domain containing 1B	0.72	0.09	-2.52	0.012	0.55	0.93
lRupI54_hSGll40ol8	NM_006427	SIVA1	SIVA1, apoptosis-inducing factor	2.9	1.09	2.83	0.005	1.39	6.07
ZN6rJtT5e9dObmJbo4	NM_021709	SIVA1	SIVA1, apoptosis-inducing factor	2.54	0.96	2.49	0.013	1.22	5.31
WeV_fBDlpQemF0a_R8	NM_052901	SLC25A25	solute carrier family 25 (mitochondrial carrier; phosphate carrier), member 25	2.37	1.02	2.01	0.045	1.02	5.5
Q._SrnlzqV3nVQ5fIg	NM_016612	SLC25A37	solute carrier family 25 (mitochondrial iron transporter), member 37	1.53	0.23	2.79	0.005	1.14	2.06
3JDRAlIgnsJ5eWpeKI	NM_017875	SLC25A38	solute carrier family 25, member 38	1.81	0.45	2.37	0.018	1.11	2.96
TJ5Vfbv1e7_eyepO3U	NM_016016	SLC25A39	solute carrier family 25, member 39	1.73	0.36	2.63	0.009	1.15	2.61
uFiFdP.ptPecs_6SgQ	NM_022902	SLC30A5	solute carrier family 30 (zinc transporter), member 5	0.59	0.14	-2.24	0.025	0.38	0.94
EeFAk7.CeQ5LLRq6wU	NM_004733	SLC33A1	solute carrier family 33 (acetyl-CoA transporter), member 1	0.56	0.15	-2.13	0.033	0.33	0.95
rqVR5F56SgMDg78eLE	NM_173073	SLC35C2	solute carrier family 35, member C2	1.67	0.39	2.2	0.028	1.06	2.65
flXFECqUjW9C4oJH5I	NM_024881	SLC35E1	solute carrier family 35, member E1	0.38	0.19	-1.98	0.048	0.15	0.99
KKChESyd3n54yOv1S4	NM_018656	SLC35E3	solute carrier family 35, member E3	0.48	0.15	-2.39	0.017	0.26	0.88
3KehFd5YsOG7unqF98	NM_003486	SLC7A5	solute carrier family 7 (amino acid transporter light chain, L system), member 5	1.36	0.19	2.19	0.028	1.03	1.78
c12lTe1Ndd1OQue.qQ	NM_003047	SLC9A1	solute carrier family 9, subfamily A (NHE1, cation proton antiporter 1), member 1	2.31	0.91	2.14	0.032	1.07	4.99
EfHceP1VSHuP.gfX5c	NM_152270	SLFN11	schlafen family member 11	0.4	0.17	-2.19	0.029	0.18	0.91
9l.id1J_hRE_V.3SoI	NM_032560	SMEK1	SMEK homolog 1, suppressor of mek1 (Dictyostelium)	3	1.62	2.03	0.042	1.04	8.66
uFCNkUeT1JcJDImIdU	NM_174921	SMIM14	small integral membrane protein 14	0.47	0.18	-1.98	0.048	0.22	0.99
cl58XUiERb1HxLNyfU	NM_052928	SMYD4	SET and MYND domain containing 4	0.65	0.13	-2.14	0.032	0.44	0.96
EXuSo4peXu8MRcuKLo	NR_003697	SNHG15	small nucleolar RNA host gene 15 (non-protein coding)	2.58	1.02	2.4	0.016	1.19	5.59
ffegotKD9S96l6nurc	AK096179	SNHG15	small nucleolar RNA host gene 15 (non-protein coding)	2.31	0.77	2.5	0.012	1.2	4.44
rn2nrSofrRK.9AqcZc	NM_180703	SNRNP35	small nuclear ribonucleoprotein 35kDa (U11/U12)	1.55	0.34	1.99	0.046	1.01	2.4
oe_EgdHXe1zghZ5T64	NM_004597	SNRPD2	small nuclear ribonucleoprotein D2 polypeptide 16.5kDa	4.79	3.1	2.42	0.016	1.35	17.03
W3q5SNUkcf.PHogOqo	NM_012245	SNW1	SNW domain containing 1	0.41	0.17	-2.16	0.031	0.19	0.92
NsrMpPcV.gMnu1QXvk	NM_003877	SOCS2	suppressor of cytokine signaling 2	1.62	0.34	2.28	0.022	1.07	2.44
cU6IqFSTKAlEx0l6Oo	NM_003955	SOCS3	suppressor of cytokine signaling 3	1.42	0.22	2.29	0.022	1.05	1.91
KeepdX_ldn1RXGOzgM	NM_032840	SPRYD3	SPRY domain containing 3	1.56	0.31	2.25	0.024	1.06	2.3
9rq.lyobsHEp.xwlCg	NM_006415	SPTLC1	serine palmitoyltransferase, long chain base subunit 1	0.46	0.17	-2.15	0.031	0.23	0.93
HpJ7I3431KxVOxfz4k	NM_003137	SRPK2	SRSF protein kinase 2	0.55	0.16	-2.05	0.041	0.31	0.98
l6nozf7I7oUUKr74Ac	NM_006925	SRSF5	serine/arginine-rich splicing factor 5	2.97	1.39	2.33	0.02	1.19	7.44
cv7uR9WExe7fbuXl9U	NM_014188	SSU72	SSU72 RNA polymerase II CTD phosphatase homolog (S. cerevisiae)	3.45	2.17	1.97	0.049	1	11.86
Wf7V6p46VUHRSTThfs	NM_175039	ST6GALNAC4	ST6 (alpha-N-acetyl-neuraminyl-2,3-beta-galactosyl-1,3)-N-acetylgalactosaminide alpha-2,6-sialyltransferase 4	1.96	0.63	2.1	0.036	1.05	3.66
rlO55uXug3ouKrAJ40	NM_003152	STAT5A	signal transducer and activator of transcription 5A	2.17	0.8	2.1	0.036	1.05	4.46
N42LQji8uiep_lKi3o	NM_013442	STOML2	stomatin (EPB72)-like 2	4.89	3.41	2.27	0.023	1.24	19.2
KntX6g6ldIoS59QsTc	NM_018571	STRADB	STE20-related kinase adaptor beta	1.46	0.26	2.12	0.034	1.03	2.06
WJ7QqSSPNJkDUgAV7k	NM_003569	STX7	syntaxin 7	0.46	0.13	-2.68	0.007	0.26	0.81
6vS1wCreogUjjscrgk	NM_001042470	SUMF2	sulfatase modifying factor 2	0.51	0.17	-2.05	0.04	0.27	0.97
on6w91L9yisXP3Fv0I	NM_053053	TADA1	transcriptional adaptor 1	0.53	0.13	-2.6	0.009	0.33	0.86
ch0RASiclQ0xHh2bq4	NM_139353	TAF1C	TATA box binding protein (TBP)-associated factor, RNA polymerase I, C, 110kDa	1.43	0.24	2.14	0.032	1.03	1.97
TnTjVh7ojuuYcpeCC0	NM_138807	TAM41	TAM41, mitochondrial translocator assembly and maintenance protein, homolog (S. cerevisiae)	0.41	0.15	-2.45	0.014	0.2	0.84
ZeSuAUFJXu8iigCaI4	NM_014760	TATDN2	TatD DNase domain containing 2	3.45	1.69	2.52	0.012	1.32	9.02
WBSiedHF10qOlvpRt8	NM_181311	TAZ	tafazzin	1.77	0.51	1.99	0.047	1.01	3.1
BXin15_IF5VejfoR8Q	NM_018201	TBC1D13	TBC1 domain family, member 13	1.78	0.52	1.99	0.047	1.01	3.14
ElOXNQ4bdTAKVKBGok	NM_144628	TBC1D20	TBC1 domain family, member 20	2.47	1.05	2.12	0.034	1.07	5.69
3s53P14OjugOAnJkXk	NM_015130	TBC1D9	TBC1 domain family, member 9 (with GRAM domain)	0.55	0.14	-2.43	0.015	0.34	0.89
xjhF.ile5NiW.1JWUg	NM_007108	TCEB2	transcription elongation factor B (SIII), polypeptide 2 (18kDa, elongin B)	7.2	5.06	2.81	0.005	1.82	28.53
ckOsBdiEEBCSq7_BQU	NM_030752	TCP1	t-complex 1	0.43	0.17	-2.15	0.031	0.2	0.93
fp5J9j5Qz7AC9361L4	NM_030752	TCP1	t-complex 1	0.68	0.11	-2.29	0.022	0.49	0.95
B.7mrn_C5fk0qPKJDw	NM_003211	TDG	thymine-DNA glycosylase	2.17	0.8	2.08	0.037	1.05	4.48
i1UBX7T9VS4neP3Iec	NM_018975	TERF2IP	telomeric repeat binding factor 2, interacting protein	2.93	1.36	2.32	0.02	1.18	7.25
0V6CMrJByHtv.romvQ	NM_022366	TFB2M	transcription factor B2, mitochondrial	0.45	0.16	-2.29	0.022	0.23	0.89
6lMUe4eT4CO1f3d3lI	NM_170695	TGIF1	TGFB-induced factor homeobox 1	0.54	0.16	-2.06	0.039	0.3	0.97
oodoIA_lM5cSJMQd7o	NM_017736	THUMPD1	THUMP domain containing 1	0.45	0.18	-2.02	0.043	0.2	0.98
xRCe9.VLxANe72vsF4	NM_017736	THUMPD1	THUMP domain containing 1	0.59	0.15	-2.05	0.041	0.35	0.98
37Huig_berwSNJ84hI	NM_001033925	TIAL1	TIA1 cytotoxic granule-associated RNA binding protein-like 1	0.51	0.14	-2.44	0.015	0.29	0.87
lS7rgr4eCC1Lu1LwBI	NM_004800	TM9SF2	transmembrane 9 superfamily member 2	0.43	0.17	-2.11	0.035	0.2	0.94
WUC0kfter1fu43v4FI	NR_002807	TMED10P1	transmembrane emp24-like trafficking protein 10 (yeast) pseudogene 1	0.37	0.18	-2.08	0.037	0.15	0.94
KRrAInip3fSoklT8rc	NM_017849	TMEM127	transmembrane protein 127	1.7	0.44	2.05	0.041	1.02	2.83
BeIF.VvHm.0UXt9VOc	NM_015348	TMEM131	transmembrane protein 131	0.32	0.15	-2.39	0.017	0.13	0.81
0iAjq_cijrIHoJCknE	NM_152464	TMEM199	transmembrane protein 199	0.38	0.14	-2.6	0.009	0.19	0.79
9eAUiN7DTdz6XquXuc	NM_024334	TMEM43	transmembrane protein 43	0.33	0.13	-2.78	0.005	0.15	0.72
BieNPnX3RdeU4x7S8U	NM_004872	TMEM59	transmembrane protein 59	0.27	0.14	-2.58	0.01	0.1	0.73
B795B7kddX66RXOrso	NM_017866	TMEM70	transmembrane protein 70	0.38	0.13	-2.78	0.006	0.19	0.75
TUWd9qaSQXiPARSEV8	NM_001042595	TMEM91	transmembrane protein 91	1.66	0.4	2.09	0.036	1.03	2.67
r5UHUKHqzo_epXKd_c	NM_024107	TMUB2	transmembrane and ubiquitin-like domain containing 2	2.07	0.6	2.51	0.012	1.17	3.66
90JSC13C35SxCst_4I	NM_021156	TMX4	thioredoxin-related transmembrane protein 4	0.55	0.16	-2.06	0.039	0.31	0.97
i_Ul3nnXnXq.gjkpY0	NM_019009	TOLLIP	toll interacting protein	1.67	0.43	2.02	0.044	1.02	2.76
uWhno74XoYLseXwYf4	NM_001042646	TRAK1	trafficking protein, kinesin binding 1	0.52	0.14	-2.43	0.015	0.31	0.88
fXuUwL1g1VO7d.SJ6U	NM_021942	TRAPPC11	trafficking protein particle complex 11	0.47	0.17	-2.05	0.041	0.23	0.97
Q6glFSt09dXnvopBN0	NM_014408	TRAPPC3	trafficking protein particle complex 3	3.03	1.61	2.09	0.037	1.07	8.56
EA_K6q7SKKQKrVJ5rQ	NM_024108	TRAPPC6A	trafficking protein particle complex 6A	2.78	1.05	2.7	0.007	1.32	5.81
3bSvt96nu6Fw_Hn7VI	NM_016213	TRIP4	thyroid hormone receptor interactor 4	0.54	0.16	-2.07	0.039	0.3	0.97
37Xp9V1Qoo4o65d4oA	NM_016113	TRPV2	transient receptor potential cation channel, subfamily V, member 2	2.39	1.03	2.03	0.043	1.03	5.57
ikf0xkpN37xcTcJ71Y	NM_025265	TSEN2	tRNA splicing endonuclease 2 homolog (S. cerevisiae)	0.41	0.15	-2.41	0.016	0.2	0.85
QdqpwA7WUX0_kEkaU0	NM_006088	TUBB4B	tubulin, beta 4B class IVb	2.29	0.85	2.22	0.026	1.1	4.74
ov7lXo1Bbl4JyDNV6E	NR_002323	TUG1	taurine upregulated 1 (non-protein coding)	3.33	1.66	2.41	0.016	1.25	8.86
iFqek.7hX1e_e1eTds	NM_007284	TWF2	twinfilin actin-binding protein 2	4.09	2.35	2.45	0.014	1.32	12.64
cmons6WW2QgkyNCNWM	NM_001025203	U2AF1	U2 small nuclear RNA auxiliary factor 1	2.13	0.75	2.15	0.032	1.07	4.26
Qd_s0qd3VTpd9VF3j4	NM_182565	UBALD2	UBA-like domain containing 2	2.04	0.66	2.21	0.027	1.09	3.84
00dHoNunVACOfw_7rk	NM_003337	UBE2B	ubiquitin-conjugating enzyme E2B	0.48	0.13	-2.63	0.008	0.27	0.83
HK.zqKe5PnQCe_oGX0	NM_016021	UBE2J1	ubiquitin-conjugating enzyme E2, J1	2.98	0.92	3.54	0	1.63	5.45
3QVFXUXeitUUpzwKoM	NM_003969	UBE2M	ubiquitin-conjugating enzyme E2M	4.43	2.34	2.82	0.005	1.57	12.46
lp3XLlSISlSK.EL.cI	NM_022066	UBE2O	ubiquitin-conjugating enzyme E2O	1.66	0.37	2.29	0.022	1.08	2.56
BQjgJu6ILtI6S6CTu4	NM_003350	UBE2V2	ubiquitin-conjugating enzyme E2 variant 2	0.45	0.15	-2.36	0.018	0.24	0.87
oKtUJLUiCO3u6f1dXk	NM_020131	UBQLN4	ubiquilin 4	2.25	0.86	2.12	0.034	1.06	4.77
ZeueUnudHev950q3gk	NM_024954	UBTD1	ubiquitin domain containing 1	1.67	0.42	2.03	0.042	1.02	2.73
N3ldeF926hOnueihNA	NM_025241	UBXN6	UBX domain protein 6	1.99	0.61	2.26	0.024	1.09	3.62
W5UMd_VNdn55XKO13s	NM_001039675	UNC45A	unc-45 homolog A (C. elegans)	2.56	1.08	2.23	0.026	1.12	5.84
upd4lOu2Lgiy9_.vEE	NM_080687	UPF3A	UPF3 regulator of nonsense transcripts homolog A (yeast)	0.43	0.15	-2.47	0.014	0.22	0.84
E_roki2f4JfvWNw9z4	NM_080632	UPF3B	UPF3 regulator of nonsense transcripts homolog B (yeast)	0.56	0.13	-2.42	0.015	0.35	0.9
KNCCAeJCl4meV5F1kg	NM_003364	UPP1	uridine phosphorylase 1	2.07	0.67	2.24	0.025	1.1	3.91
oiiiNqS_uCSOejh.oU	NM_000374	UROD	uroporphyrinogen decarboxylase	6.74	4.81	2.68	0.007	1.67	27.3
rK8ujaq1enQrd6ntXI	NM_003470	USP7	ubiquitin specific peptidase 7 (herpes virus-associated)	1.92	0.59	2.15	0.032	1.06	3.49
QKF6lPkFAOqH16sqK0	NM_006373	VAT1	vesicle amine transport protein 1 homolog (T. californica)	1.75	0.41	2.42	0.016	1.11	2.76
WX69XBXD44inZ5_Ou4	NM_003374	VDAC1	voltage-dependent anion channel 1	0.45	0.18	-2.04	0.041	0.21	0.97
QS1KOCKLEq17ie.hR4	NM_018117	VKORC1	vitamin K epoxide reductase complex, subunit 1	0.56	0.16	-2.02	0.044	0.32	0.98
WiU576kCQd.9BR500s	NM_014023	VPS4B	vacuolar protein sorting 4 homolog B (S. cerevisiae)	0.3	0.14	-2.51	0.012	0.12	0.77
r3a619VkpK7ShaXDAQ	NM_013265	VPS51	vacuolar protein sorting 51 homolog (S. cerevisiae)	2.36	1.01	2.02	0.043	1.03	5.45
NhKvV0ectJ9.6AehKU	NM_020839	WDR11	WD repeat domain 11	2.06	0.75	1.98	0.047	1.01	4.19
lolK0nd7e956sEK.pI	NM_014149	WDR37	WD repeat domain 37	0.39	0.12	-3.01	0.003	0.21	0.72
BpKxb3A3gEq4ydAvlM	NM_003387	WDR48	WD repeat domain 48	0.55	0.14	-2.35	0.019	0.33	0.9
ZQ1BJM9r5N9xEcSc_8	NM_024006	WDR91	WD repeat domain 91	0.52	0.13	-2.66	0.008	0.32	0.84
9q37X0X.C9KgS.teFE	NM_004869	WIPF1	WAS/WASL interacting protein family, member 1	0.47	0.16	-2.23	0.026	0.24	0.91
uueT7eC8kXfoeDb_3I	NM_003400	XPO1	exportin 1 (CRM1 homolog, yeast)	0.38	0.16	-2.36	0.018	0.17	0.85
Tf7n3Pn._7.vCTtX6U	NM_004736	XPR1	xenotropic and polytropic retrovirus receptor 1	0.38	0.17	-2.19	0.028	0.16	0.9
E5UK_CQ4MAh6nX66OI	NM_001469	XRCC6	X-ray repair complementing defective repair in Chinese hamster cells 6	3.17	1.53	2.39	0.017	1.23	8.14
Ns6J75q.nX.35.m50s	NM_001005404	YPEL2	yippee-like 2 (Drosophila)	0.64	0.12	-2.47	0.014	0.45	0.91
KUnW793Cg8.REaFN.I	NM_012479	YWHAG	tyrosine 3-monooxygenase/tryptophan 5-monooxygenase activation protein, gamma polypeptide	0.63	0.13	-2.32	0.02	0.43	0.93
x5e9LxIC650vsg7PsU	NM_003403	YY1	YY1 transcription factor	0.54	0.16	-2.09	0.037	0.3	0.96
6dE13GXuHXuqEL96OU	NM_003443	ZBTB17	zinc finger and BTB domain containing 17	1.7	0.41	2.21	0.027	1.06	2.72
Hnj3oovBdeQAKTftXE	NM_018471	ZC3H15	zinc finger CCCH-type containing 15	0.57	0.15	-2.15	0.031	0.34	0.95
N3eSRj93.jDlfypEHI	NM_019006	ZFAND6	zinc finger, AN1-type domain 6	0.51	0.16	-2.2	0.028	0.28	0.93
rkoUujgKQrAilQjKek	NM_007150	ZNF185	zinc finger protein 185 (LIM domain)	1.59	0.32	2.28	0.023	1.07	2.37
QqAk9K.J9SdLSTSLtQ	NM_145911	ZNF23	zinc finger protein 23	0.62	0.15	-2.02	0.043	0.39	0.99
Th98r4X6X4XUUcnThU	NR_023392	ZNF252P	zinc finger protein 252, pseudogene	2.71	1.18	2.29	0.022	1.15	6.36
o4lEHnoRESIooLdVZQ	NM_024741	ZNF408	zinc finger protein 408	1.85	0.55	2.1	0.036	1.04	3.3
TjqseWt7vt8gsju46U	NM_182498	ZNF428	zinc finger protein 428	3.24	1.55	2.46	0.014	1.27	8.25
N.Wut9W_6iSuirohcA	NM_153219	ZNF524	zinc finger protein 524	2.68	1.04	2.53	0.011	1.25	5.75
3pepuuigquegQwGkc0	NM_001002836	ZNF787	zinc finger protein 787	2.13	0.7	2.28	0.023	1.11	4.06
opLIq5393IogH5SiEI	NM_145062	ZUFSP	zinc finger with UFM1-specific peptidase domain	0.5	0.16	-2.1	0.036	0.27	0.96
lKR6E10bovRKdNLg94	NR_003105	ZWILCH	zwilch kinetochore protein	0.5	0.18	-1.97	0.049	0.25	1
