# Supplementary material for: Identification of a prognostic signature for old-age mortality by integrating genome-wide transcriptomic data with the conventional predictors: the Vitality 90+ Study
Source: BMC Med Genomics. 2014 Sep 11;7:54. doi: 10.1186/1755-8794-7-54 (PMC4167306; doi:10.1186/1755-8794-7-54)
Supplement: Additional file 3: Table S2 — Table listing the 331 transcripts whose expression level remained as mortality predictors in the Cox multivariate model after adjusting for BMI, frailty index and cf-DNA level. [file 1755-8794-7-54-S3.xls]

## Sheet: Sheet1
Additional file 3: Table S2. The 331 transcripts whose expression level remained as mortality predictors in the Cox multivariate model after adjusting for BMI, frailty index and cf-DNA level.
Illumina probe_ID	Accession	Gene symbol	Entrez gene name	HR	Std. Err.	z	P>|z|	95% LL	95% UL
TtLPvPp.2z13wbgW3s	NM_015423	AASDHPPT	aminoadipate-semialdehyde dehydrogenase-phosphopantetheinyl transferase	0.44	0.11	-3.27	0.001	0.27	0.72		Abbreviations:
fgexZ3f.pSdRXVhgpQ	NM_012138	AATF	apoptosis antagonizing transcription factor	6.82	5.83	2.25	0.025	1.28	36.42		HR=hazard ratio
6uK9TUlC.O6XPt0od0	NM_001025091	ABCF1	ATP-binding cassette, sub-family F (GCN20), member 1	2.45	0.953	2.31	0.021	1.14	5.25		LL=lower limit
TSilf_Qp8q7pSV4Ccc	NM_032750	ABHD14B	abhydrolase domain containing 14B	1.92	0.498	2.52	0.012	1.16	3.19		UL=upper limit
HSg3ryg_SkOI..mqSo	NM_021243	ABRACL	ABRA C-terminal like	0.28	0.119	-2.98	0.003	0.12	0.64
9iFKOnl5SKK4SnkAS8	NM_032360	ACBD6	acyl-CoA binding domain containing 6	2.28	0.917	2.05	0.04	1.04	5.01
rpUbpNjXV5WYLhL8QA	NM_001102	ACTN1	actin-like 6A	1.9	0.597	2.05	0.041	1.03	3.52
08X9Hd6eereW2teecE	NM_000675	ADORA2A	adenosine A2a receptor	2.39	0.632	3.31	0.001	1.43	4.02
Bv67Bx6CgCCO6evoXY	NM_001126	ADSS	adenylosuccinate synthase	0.28	0.142	-2.51	0.012	0.1	0.76
QIigNLZ4s8.h1rdfrk	NM_014914	AGAP1	ArfGAP with GTPase domain, ankyrin repeat and PH domain 1	0.61	0.098	-3.09	0.002	0.45	0.84
rLRDq_Xt151gBF_Lak	NM_001035507	AGBL5	ATP/GTP binding protein-like 5	2.3	0.669	2.86	0.004	1.3	4.07
3shEtNIA7eV.78ffrU	NM_023039	ANKRA2	ankyrin repeat, family A (RFXANK-like), 2	0.38	0.165	-2.23	0.026	0.16	0.89
N3iD8AJRR71S0kzEJ0	NM_198889	ANKRD17	ankyrin repeat domain 17	0.4	0.153	-2.39	0.017	0.19	0.85
6WAQp93SXVRS46MEnU	NM_001282	AP2B1	adaptor-related protein complex 2, beta 1 subunit	1.86	0.476	2.43	0.015	1.13	3.07
BCrSnX.y9Ij0pJR1S4	NM_018229	AP5M1	adaptor-related protein complex 5, mu 1 subunit	0.49	0.115	-3.05	0.002	0.31	0.77
rntLQ5W5WT7p4IvXwg	NM_001024960	ARPC4	actin related protein 2/3 complex, subunit 4, 20kDa	4.88	2.832	2.73	0.006	1.57	15.22
uo6C3k3ivnS7VrT0.E	NM_018482	ASAP1	ArfGAP with SH3 domain, ankyrin repeat and PH domain 1	4.34	2.259	2.82	0.005	1.56	12.04
ok_Dr7yklO50EeP0Xc	NM_032810	ATAD1	ATPase family, AAA domain containing 1	0.6	0.154	-1.99	0.047	0.37	0.99
ipSSBSVQlJF.rAwJJM	NM_020410	ATP13A1	ATPase type 13A1	1.96	0.472	2.8	0.005	1.22	3.15
BV6fOJKeIuE04IhJUg	NM_000701	ATP1A1	ATPase, Na+/K+ transporting, alpha 1 polypeptide	4.83	3.263	2.33	0.02	1.28	18.16
oqhLA7Oq2Srvi4Sink	NM_030578	B9D2	B9 protein domain 2	2.53	0.786	2.98	0.003	1.37	4.65
lSy3hs.Vfe1XLCVL54	NM_004725	BUB3	BUB3 mitotic checkpoint protein	0.46	0.156	-2.3	0.022	0.24	0.89
QZQuEjkgEAVC1Fw014	NM_001007793	BUB3	BUB3 mitotic checkpoint protein	0.5	0.171	-2.03	0.042	0.25	0.97
0ipfeV3gzOuKIOqzeg	NM_018017	C10orf118	chromosome 10 open reading frame 118	0.51	0.166	-2.06	0.04	0.27	0.97
Tl1edcsOzv_54HpJzU	NM_181656	C17orf58	chromosome 17 open reading frame 58	0.38	0.134	-2.74	0.006	0.19	0.76
0ktegVNVTox4pMnse4	NM_001031726	C19orf12	chromosome 19 open reading frame 12	0.68	0.11	-2.36	0.018	0.5	0.94
xjEtHB9N7VblX1SteU	NM_014047	C19orf53	chromosome 19 open reading frame 53	2.97	1.551	2.09	0.037	1.07	8.27
izEbExOOOn4tJ5Kkuo	NM_207356	C1orf174	chromosome 1 open reading frame 174	0.2	0.125	-2.56	0.01	0.06	0.68
fUkoijrKvlKnSC5CeM	NM_024294	C6orf106	chromosome 6 open reading frame 106	1.84	0.445	2.52	0.012	1.15	2.96
Kvvgu6L7B3m6HOhLQQ	NM_001743	CALM2	calmodulin 1 (phosphorylase kinase, delta)	0.35	0.15	-2.46	0.014	0.15	0.81
fqu9WlNJElzhT5BBd0	NM_001042476	CARHSP1	calcium regulated heat stable protein 1, 24kDa	2.61	1.133	2.21	0.027	1.11	6.11
KJ6kIIV0kF6II1qKHE	NM_014008	CCDC22	coiled-coil domain containing 22	2.8	1.062	2.72	0.006	1.33	5.89
ciBcmfCid5emepgg6o	NM_006848	CCDC85B	coiled-coil domain containing 85B	1.95	0.551	2.35	0.019	1.12	3.39
Bsfap3EhDeOjhMgKks	XR_018325	CCT8P1	chaperonin containing TCP1, subunit 8 (theta) pseudogene 1	0.47	0.158	-2.25	0.025	0.24	0.91
Boqe7ogj6qenigA7no	NM_001040034	CD63	CD63 molecule	2.85	1.324	2.25	0.024	1.15	7.08
oCkSogqMFcRUhVKehM	NM_004355	CD74	CD74 molecule, major histocompatibility complex, class II invariant chain	0.65	0.114	-2.44	0.015	0.46	0.92
01Tv.FeVeX48h1yRek	NM_006889	CD86	CD86 molecule	0.66	0.106	-2.58	0.01	0.48	0.91
clPfF5V8d4fPqAqIHk	NM_001259	CDK6	cyclin-dependent kinase 6	2.57	0.958	2.53	0.011	1.24	5.33
f6UCIHEx5UvQiGoMVI	NM_018451	CENPJ	centromere protein J	0.51	0.158	-2.17	0.03	0.28	0.94
B.lfp34R3AVehTeDok	NM_147190	CERS5	ceramide synthase 5	2.46	0.829	2.67	0.008	1.27	4.76
fpqel96Fen3VR7Bl7w	NM_001273	CHD4	chromodomain helicase DNA binding protein 4	2.9	1.293	2.38	0.017	1.21	6.95
xS.5dS6CSAq..Se8DU	NM_032221	CHD6	chromodomain helicase DNA binding protein 6	0.48	0.158	-2.23	0.026	0.25	0.92
co1ApG.xhIIJfCEVuk	NM_007194	CHEK2	checkpoint kinase 2	0.37	0.154	-2.39	0.017	0.17	0.84
HKGuKOJUZ65IKJeyCQ	NM_006012	CLPP	ClpP caseinolytic peptidase, ATP-dependent, proteolytic subunit homolog (E. coli)	2.88	1.46	2.09	0.037	1.07	7.78
rlHuVRf9er9MKN4Lro	NM_001127194	CNBP	CCHC-type zinc finger, nucleic acid binding protein	0.52	0.155	-2.2	0.028	0.29	0.93
K4IxOMR.sQc15JU_vk	NM_198189	COPS8	COP9 signalosome subunit 8	0.28	0.118	-3.04	0.002	0.13	0.64
EQklMeOFEkFJ1Gl45I	NM_000308	CTSA	cathepsin A	2.16	0.783	2.13	0.033	1.06	4.4
0ZS0gUNYAg7u_HSv6I	NM_001334	CTSO	cathepsin O	0.57	0.148	-2.16	0.031	0.35	0.95
H3q6RqorTiAbo8RVfs	NR_024031	DANCR	differentiation antagonizing non-protein coding RNA	1.97	0.624	2.14	0.032	1.06	3.67
xX6fX6VS_ePXUYq6Hc	NM_001350	DAXX	death-domain associated protein	2.53	0.828	2.83	0.005	1.33	4.8
olIMw7kpDbo7d4QLu0	NM_003472	DEK	DEK oncogene	0.4	0.129	-2.84	0.004	0.21	0.75
KLUr0Icl6kE6QhXtXM	NM_003677	DENR	density-regulated protein	0.18	0.122	-2.56	0.011	0.05	0.67
upTx1DzvkbEdPsSm6I	NM_024295	DERL1	derlin 1	1.89	0.54	2.22	0.026	1.08	3.31
uLquXW5Z9uSSQvSXiM	NM_025219	DNAJC5	DnaJ (Hsp40) homolog, subfamily C, member 5	1.87	0.587	1.99	0.047	1.01	3.46
HJbqlD.8HSN_eIUok0	NM_003859	DPM1	dolichyl-phosphate mannosyltransferase polypeptide 1, catalytic subunit	0.48	0.151	-2.34	0.019	0.26	0.89
TcCnG31I6I4_9qQhL4	NM_003859	DPM1	dolichyl-phosphate mannosyltransferase polypeptide 1, catalytic subunit	0.47	0.146	-2.44	0.015	0.25	0.86
TJyhF7rN.D7N19IL_c	NM_006870	DSTN	destrin (actin depolymerizing factor)	0.51	0.16	-2.15	0.032	0.27	0.94
6ip.voLuHQ35eX3qJ0	NM_004423	DVL3	dishevelled segment polarity protein 3	0.44	0.16	-2.26	0.024	0.21	0.89
NgSggCmrUwgjitwWoI	NM_018453	EAPP	E2F-associated phosphoprotein	0.33	0.14	-2.61	0.009	0.15	0.76
cXuAVLt8hB7p_JFF54	NM_001402	EEF1A1	eukaryotic translation elongation factor 1 alpha 1	2.75	1.4	1.99	0.047	1.01	7.46
BpCIi6vQCHXqdF7yZ4	NM_005229	ELK1	ELK1, member of ETS oncogene family	3.75	2.011	2.47	0.014	1.31	10.73
udET_KS60BKwJc47u0	NM_021814	ELOVL5	ELOVL fatty acid elongase 5	0.5	0.151	-2.3	0.021	0.28	0.9
rCOmieZudsntCKtNhw	NM_001985	ETFB	electron-transfer-flavoprotein, beta polypeptide	3.24	1.221	3.11	0.002	1.55	6.78
WfrLtJqRf8RfcsnQnI	NM_032837	FAM104A	family with sequence similarity 104, member A	3.31	1.836	2.16	0.031	1.12	9.82
cB9cSqUAUiAp9SQfY4	NM_207009	FAM45A	family with sequence similarity 45, member A	0.4	0.184	-2	0.046	0.16	0.98
KuXKK3qj139uutHBfE	NM_017709	FAM46C	family with sequence similarity 46, member C	1.56	0.324	2.16	0.031	1.04	2.35
BdeTpAHlz3nPwAV0OE	NM_016623	FAM49B	family with sequence similarity 49, member B	0.43	0.118	-3.07	0.002	0.25	0.74
TkXnshIISz3kOHiDks	NM_016623	FAM49B	family with sequence similarity 49, member B	0.54	0.14	-2.38	0.017	0.33	0.9
ieueeSjOmp9kX.tBeQ	NM_024326	FBXL15	F-box and leucine-rich repeat protein 15	3.71	1.831	2.65	0.008	1.41	9.76
Q_UqYppVDhI.V.IVJI	NM_001033024	FBXO7	F-box protein 7	2.7	1.066	2.52	0.012	1.25	5.86
cRXyV9IwlyUsTP0kSk	NM_001002901	FCRLB	Fc receptor-like B	0.5	0.119	-2.92	0.004	0.32	0.8
E44pL8n5SrjjAlStXk	NM_000140	FECH	ferrochelatase	1.51	0.24	2.61	0.009	1.11	2.06
6J07rlV.X7eLp4p4xU	NM_031471	FERMT3	fermitin family member 3	4.65	2.641	2.7	0.007	1.52	14.15
ZH57tQtQNeCiGaiVGg	NM_016068	FIS1	fission 1 (mitochondrial outer membrane) homolog (S. cerevisiae)	7.62	5.198	2.98	0.003	2	29.01
65HEaoJ6COoSL_Ekl4	NM_004470	FKBP2	FK506 binding protein 2, 13kDa	1.63	0.357	2.24	0.025	1.06	2.51
xqn6O_R5VHl7V96wDA	NM_004475	FLOT2	flotillin 2	5.05	3.431	2.39	0.017	1.34	19.12
9qIANVn5wOMcBb7_p0	AK057981	FNIP2	folliculin interacting protein 2	0.56	0.128	-2.54	0.011	0.36	0.88
EZ36jee93UqdSBeMXs	NM_201559	FOXO3	forkhead box O3	2.24	0.844	2.15	0.032	1.07	4.69
6UPSjPleU1OAHvekUA	NM_203504	G3BP2	GTPase activating protein (SH3 domain) binding protein 2	0.39	0.152	-2.41	0.016	0.18	0.84
ZhRH_ofqJ6p4L53sVM	NM_015675	GADD45B	growth arrest and DNA-damage-inducible, beta	2.42	0.932	2.3	0.021	1.14	5.15
Evn8IEKX_iunAfkZG4	NM_017540	GALNT10	UDP-N-acetyl-alpha-D-galactosamine:polypeptide N-acetylgalactosaminyltransferase 10 (GalNAc-T10)	0.57	0.153	-2.09	0.036	0.34	0.96
ZuAS_EhNFL4feTwXk4	NM_018983	GAR1	GAR1 ribonucleoprotein homolog (yeast)	6.1	4.001	2.75	0.006	1.68	22.06
6J0SSMPeI06uKrrk74	NM_001483	GBAS	glioblastoma amplified sequence	0.34	0.102	-3.58	0	0.18	0.61
ZdAgvESX6eCQHlwCiU	NM_015660	GIMAP2	GTPase, IMAP family member 2	0.61	0.125	-2.4	0.016	0.41	0.91
H3SOCK9hKh0CXPUvpc	NM_006541	GLRX3	glutaredoxin 3	0.66	0.127	-2.15	0.031	0.45	0.96
NiCtd68t3QPinvyoDU	NM_006572	GNA13	guanine nucleotide binding protein (G protein), alpha 13	0.35	0.116	-3.16	0.002	0.18	0.67
l4ueL12VJlN9XVLN.k	NM_005275	GNL1	guanine nucleotide binding protein-like 1	2.11	0.685	2.29	0.022	1.11	3.98
cck7iqHC73SLjv8NS0	NM_003608	GPR56	G protein-coupled receptor 56	0.62	0.14	-2.11	0.035	0.4	0.97
0bRTzA98vSp6ma6dOU	NM_207672	GRIPAP1	GRIP1 associated protein 1	1.72	0.437	2.15	0.032	1.05	2.83
u1CJ4O3_p6OnS9VSF4	NM_002082	GRK6	G protein-coupled receptor kinase 6	2.87	1.248	2.43	0.015	1.23	6.73
xeKIeroqxPk3d3LNnk	NM_017439	GSAP	gamma-secretase activating protein	0.52	0.167	-2.03	0.042	0.28	0.98
9xS3tdHlNlHFNe0Uuo	NM_001042471	GSDMD	gasdermin D	2.67	1.204	2.18	0.029	1.1	6.46
N3vHo_3kgvZv5HsfnY	NM_001098729	GTF2H2B	general transcription factor IIH, polypeptide 2B (pseudogene)	0.61	0.138	-2.17	0.03	0.4	0.95
QUSEVxYyBLp0jfH514	NM_001521	GTF3C2	general transcription factor IIIC, polypeptide 2, beta 110kDa	0.26	0.166	-2.1	0.036	0.07	0.91
fp.P9HpV4r4LSLdQAE	NM_014170	GTPBP8	GTP-binding protein 8 (putative)	0.54	0.152	-2.2	0.028	0.31	0.94
HUiJehNKh.5USROEWE	NM_031444	GUCD1	guanylyl cyclase domain containing 1	3.5	2.003	2.19	0.028	1.14	10.75
Nfj31YjJRegEcrl5Uo	NM_016815	GYPC	glycophorin C (Gerbich blood group)	3.2	1.093	3.41	0.001	1.64	6.25
uqS5KEE0nR6SgLX74o	NM_016815	GYPC	glycophorin C (Gerbich blood group)	3.58	1.269	3.6	0	1.79	7.17
05.K._ASVaYZdz6d2k	NM_006026	H1FX	H1 histone family, member X	2.81	1.112	2.62	0.009	1.3	6.11
NpZXkX0mj_qPKd.ysE	NM_005326	HAGH	hydroxyacylglutathione hydrolase	2.87	1.227	2.46	0.014	1.24	6.63
rpw5Xp0QsU_I16Hv14	NM_000519	HBD	hemoglobin, delta	1.3	0.119	2.82	0.005	1.08	1.55
EY4gr8cR5KcQS17QPk	NM_014320	HEBP2	heme binding protein 2	0.42	0.129	-2.82	0.005	0.23	0.77
E6HW0QzrKM1dFB1YR0	NM_152740	HIBADH	3-hydroxyisobutyrate dehydrogenase	0.32	0.145	-2.51	0.012	0.13	0.78
EKVCjpO4etXkKtf3_0	NM_015517	HINFP	histone H4 transcription factor	1.92	0.56	2.25	0.024	1.09	3.4
ZunCJUCClCvmCVCAnk	NM_005319	HIST1H1C	histone cluster 1, H1c	1.46	0.273	2.03	0.042	1.01	2.11
xYf1Y2UpKL93a4cc2c	NM_003516	HIST2H2AA3	histone cluster 2, H2aa3	1.95	0.48	2.72	0.006	1.21	3.16
QcTp5rXYs3hZYjXono	NM_001040874	HIST2H2AA4	histone cluster 2, H2aa3	2.19	0.607	2.84	0.005	1.28	3.77
cZUqab.lwTUpb3vFAg	NM_003517	HIST2H2AC	histone cluster 2, H2ac	2.42	0.682	3.14	0.002	1.4	4.21
uR8UXT_f96KU5DMpqE	NM_003528	HIST2H2BE	histone cluster 2, H2be	1.48	0.276	2.1	0.036	1.03	2.13
NFtdNMC3eb3pThValQ	NM_033554	HLA-DPA1	major histocompatibility complex, class II, DP alpha 1	0.65	0.14	-2.01	0.044	0.42	0.99
cXS4CS030k.1JXMlFU	NM_019111	HLA-DRA	major histocompatibility complex, class II, DR alpha	0.37	0.175	-2.11	0.035	0.15	0.93
coV66q6dfdHno1of.A	NM_006339	HMG20B	high mobility group 20B	2.65	0.967	2.68	0.007	1.3	5.42
Znd3lIPu5HewTf7rLU	NM_004965	HMGN1	high mobility group nucleosome binding domain 1	0.23	0.139	-2.43	0.015	0.07	0.75
c536E8_p_SL1fPeqPE	NM_005826	HNRNPR	heterogeneous nuclear ribonucleoprotein R	0.36	0.155	-2.38	0.018	0.16	0.84
0WOoR_qhXijukjutk8	NM_014234	HSD17B8	hydroxysteroid (17-beta) dehydrogenase 8	2.32	0.849	2.29	0.022	1.13	4.75
f9umu8eFepuuHNsel8	NM_002162	ICAM3	intercellular adhesion molecule 3	4.32	2.669	2.36	0.018	1.28	14.5
lVJ4FYpwII4pCIA7FU	NM_032036	IFI27L2	interferon, alpha-inducible protein 27-like 2	4.28	2.32	2.68	0.007	1.48	12.39
lE3_l6le5756OUeV4I	NM_006764	IFRD2	interferon-related developmental regulator 2	2.28	0.739	2.55	0.011	1.21	4.3
TKtFHlJdKQTIiXXvf0	NM_014002	IKBKE	inhibitor of kappa light polypeptide gene enhancer in B-cells, kinase epsilon	5.54	2.238	4.23	0	2.51	12.23
upH6Ifs4COnuXeXt1U	NM_173843	IL1RN	interleukin 1 receptor antagonist	1.85	0.501	2.28	0.022	1.09	3.15
x7leKemno5ulDACSFw	NM_022489	INF2	inverted formin, FH2 and WH2 domain containing	1.91	0.526	2.36	0.018	1.12	3.28
TpIKiBSdCE.6KN6V6o	NM_130766	INPP5K	inositol polyphosphate-5-phosphatase K	3.22	1.144	3.29	0.001	1.6	6.46
QVApRNQhKQw4ki.EnU	NM_003870	IQGAP1	IQ motif containing GTPase activating protein 1	0.41	0.159	-2.3	0.021	0.19	0.88
rVIS4glXoKSAL6iTpI	NM_001025243	IRAK1	interleukin-1 receptor-associated kinase 1	5.4	3.843	2.37	0.018	1.34	21.78
cqMgq.kOUzz66Knv8E	NM_016048	ISOC1	isochorismatase domain containing 1	0.5	0.129	-2.68	0.007	0.31	0.83
KSCOCREoFw6lB6jiuE	NM_006469	IVNS1ABP	influenza virus NS1A binding protein	0.47	0.161	-2.2	0.028	0.24	0.92
TESrDPN5xHoKWcoJXY	NM_016475	JKAMP	JNK1/MAPK8-associated membrane protein	0.47	0.157	-2.26	0.024	0.25	0.9
rH0Oy.1NfQMBO3lVOs	NM_014218	KIR2DL1	killer cell immunoglobulin-like receptor, two domains, long cytoplasmic tail, 3	0.78	0.071	-2.72	0.006	0.65	0.93
03PBGkfIRue9RfV254	NM_002255	KIR2DL4	killer cell immunoglobulin-like receptor, two domains, long cytoplasmic tail, 4	0.74	0.103	-2.15	0.032	0.57	0.97
61UeXnoCAER1.nyVEs	NM_013289	KIR3DL1	killer cell immunoglobulin-like receptor, three domains, long cytoplasmic tail, 1	0.78	0.095	-2.04	0.041	0.61	0.99
BkTt5Qouv7Hnu.rE3I	NM_021633	KLHL12	kelch-like family member 12	0.38	0.171	-2.16	0.031	0.16	0.92
fH_.Up.5x30dJxDATU	NM_016523	KLRF1	killer cell lectin-like receptor subfamily F, member 1	0.63	0.136	-2.16	0.031	0.41	0.96
WqfB.F1_AOE6H6ujr0	NM_016523	KLRF1	killer cell lectin-like receptor subfamily F, member 1	0.63	0.117	-2.48	0.013	0.44	0.91
l7rgikgWK2olT47eJc	NM_001008395	LAMTOR4	late endosomal/lysosomal adaptor, MAPK and MTOR activator 4	3.37	1.768	2.32	0.02	1.21	9.43
TlBKgi7ZFSiAvDkEoU	NM_016648	LARP7	La ribonucleoprotein domain family, member 7	0.43	0.153	-2.38	0.017	0.21	0.86
ioPeC96l.dIIew7F4I	XM_001718070	LOC100134291	similar to mitogen-activated protein kinase phosphatase x	0.33	0.13	-2.81	0.005	0.16	0.72
WdNJNQq6oku03KIevc	AK054653	LOC153577	hypothetical protein LOC153577	0.49	0.124	-2.82	0.005	0.3	0.8
6HqoIooIgKCSK6KS4o	XR_019645	LOC391578	MAF1 homolog (S. cerevisiae) pseudogene	3.31	1.169	3.4	0.001	1.66	6.62
liiOaCdSlGuSidSCZ8	NR_002454	LOC606724	coronin, actin binding protein, 1A pseudogene	4.91	3.271	2.39	0.017	1.33	18.12
xQjveSPPX8Glof_nP0	XR_036988	LOC642975	hypothetical LOC642975	0.34	0.14	-2.62	0.009	0.15	0.76
0tnVvUrZokCtjRvdjQ	XR_019449	LOC644422	splicing factor, arginine/serine-rich 6 pseudogene	0.65	0.126	-2.24	0.025	0.44	0.95
01FKeCAcoXmqniHouA	XM_001724735	LOC646034	hypothetical LOC646034	1.84	0.562	2.01	0.045	1.01	3.35
Zu5ekrollZNJpdqg6A	XR_038607	LOC732360	G/T mismatch-specific thymine DNA glycosylase-like	2.13	0.763	2.11	0.035	1.05	4.3
WRv9U.le6dHt8Q0ee4	NM_004811	LPXN	leupaxin	0.31	0.163	-2.22	0.026	0.11	0.87
EuYXY3tUJPTvV0Unss	NM_032773	LRCH3	leucine-rich repeats and calponin homology (CH) domain containing 3	0.32	0.092	-3.96	0	0.18	0.56
ZeuFlElWf7BSoMRLT8	NM_002333	LRP3	low density lipoprotein receptor-related protein 3	1.62	0.368	2.11	0.035	1.04	2.53
ZiG.UjSVC.HMiHpUpE	NM_017522	LRP8	low density lipoprotein receptor-related protein 8, apolipoprotein e receptor	0.36	0.124	-2.97	0.003	0.18	0.7
cIlURopN5FdjglQwF0	NM_000595	LTA	lymphotoxin alpha (TNF superfamily, member 1)	1.76	0.393	2.53	0.011	1.14	2.73
BNe6OVHRV0h155U57o	NM_032272	MAF1	MAF1 homolog (S. cerevisiae)	2.74	1.013	2.72	0.006	1.33	5.65
cVdrdRuuzo3utPtXeQ	NM_181509	MAP1LC3A	microtubule-associated protein 1 light chain 3 alpha	1.51	0.294	2.13	0.033	1.03	2.22
ZWK6CC6P_Wnr7sAV5o	NM_030662	MAP2K2	mitogen-activated protein kinase kinase 2	2.32	0.731	2.66	0.008	1.25	4.3
uAAYeVNWrX9Xjq_qS8	NM_002756	MAP2K3	mitogen-activated protein kinase kinase 3	2.38	0.819	2.51	0.012	1.21	4.67
ZkJRH3Ij.vQjT9K4ks	NM_002752	MAPK9	mitogen-activated protein kinase 9	0.57	0.132	-2.44	0.015	0.36	0.89
Tekn1551e0i0CRA10o	NM_003926	MBD3	methyl-CpG binding domain protein 3	1.78	0.368	2.8	0.005	1.19	2.67
uh93uC0K.P9E4tSfkk	NM_016586	MBIP	MAP3K12 binding inhibitory protein 1	0.44	0.139	-2.59	0.01	0.24	0.82
60ozBJH0WAz39JTFHo	NM_144778	MBNL2	muscleblind-like splicing regulator 2	0.46	0.136	-2.62	0.009	0.26	0.82
01QpEiEak1_HU2pn38	NM_001025101	MBP	myelin basic protein	0.61	0.117	-2.59	0.01	0.42	0.89
i12v1_XRWaImeBehCQ	NM_005481	MED16	mediator complex subunit 16	2.32	0.794	2.47	0.014	1.19	4.54
ioSTtXnfWXnRQnejec	NM_005481	MED16	mediator complex subunit 16	2.48	1.004	2.25	0.025	1.12	5.48
BkFP31fRfXffEvVSi0	NM_014166	MED4	mediator complex subunit 4	0.46	0.15	-2.38	0.017	0.24	0.87
uXl5Q6V4NSfK8fL0k0	NM_001040662	METTL21D	methyltransferase like 21D	0.37	0.136	-2.71	0.007	0.18	0.76
uCje7y1eo6dQpedygo	NM_006077	MICU1	mitochondrial calcium uptake 1	2.35	0.908	2.21	0.027	1.1	5.01
NqsVOy_yos30cOQRSE	NM_015702	MMADHC	methylmalonic aciduria (cobalamin deficiency) cblD type, with homocystinuria	0.49	0.155	-2.27	0.023	0.26	0.91
x1QKyvruMv1iwhfChE	NM_018221	MOB1A	MOB kinase activator 1A	0.67	0.129	-2.1	0.036	0.45	0.97
oBxen_okdRRzqTeirU	NM_006302	MOGS	mannosyl-oligosaccharide glucosidase	2.47	0.742	3	0.003	1.37	4.45
3lSUkZdCsjoNVHrSIA	NM_015134	MPRIP	myosin phosphatase Rho interacting protein	2.86	1.455	2.07	0.039	1.06	7.75
rS4URJ11OXhQSlSf1c	NM_006428	MRPL28	mitochondrial ribosomal protein L28	2.19	0.733	2.33	0.02	1.13	4.22
QFlKfORh3FW5564JKM	NM_181454	MRPL55	mitochondrial ribosomal protein L55	4.25	2.134	2.88	0.004	1.59	11.37
09tew3v3K4JMdS7.Ko	NM_016542	MST4	serine/threonine protein kinase MST4	0.54	0.148	-2.25	0.025	0.32	0.92
6wSpE.eFgV3QpIoov4	NM_014751	MTSS1	metastasis suppressor 1	0.54	0.148	-2.25	0.025	0.32	0.92
otXqXgNBXTRY6dR1TQ	NM_005115	MVP	major vault protein	3.42	1.75	2.4	0.016	1.25	9.32
xtpJ0Dv6i5CA8pFUow	NM_001079691	N4BP2L1	NEDD4 binding protein 2-like 1	0.38	0.102	-3.59	0	0.23	0.65
3iiiDugisAJ6kQvTOU	NM_025146	NAA50	N(alpha)-acetyltransferase 50, NatE catalytic subunit	0.55	0.132	-2.49	0.013	0.35	0.88
W4IIzKAvgt_3R6fX0o	NM_001018160	NAE1	NEDD8 activating enzyme E1 subunit 1	0.47	0.146	-2.43	0.015	0.25	0.86
9HL.3lJzvg5ED3tGTs	NM_139207	NAP1L1	nucleosome assembly protein 1-like 1	0.46	0.174	-2.05	0.04	0.22	0.97
6F0lTeakiCty.tQRTw	NM_183372	NBPF11	neuroblastoma breakpoint family, member 15	0.34	0.166	-2.21	0.027	0.13	0.88
llrkgziQ5TvfkgBnwU	NM_015383	NBPF14	neuroblastoma breakpoint family, member 15	0.61	0.119	-2.55	0.011	0.42	0.89
ZcSLYx7i.UF0lTe6kg	NM_032264	NBPF3	neuroblastoma breakpoint family, member 3	0.29	0.12	-2.99	0.003	0.13	0.65
0qKeK6kzReK0kvAhSU	NM_144736	NDUFAF7	NADH dehydrogenase (ubiquinone) complex I, assembly factor 7	0.19	0.127	-2.47	0.014	0.05	0.71
9CSiaRh6hx5iRZhzuM	NM_004146	NDUFB7	NADH dehydrogenase (ubiquinone) 1 beta subcomplex, 7, 18kDa	3.38	1.767	2.33	0.02	1.21	9.42
iihieVzjh7u.opSbeE	NM_020529	NFKBIA	nuclear factor of kappa light polypeptide gene enhancer in B-cells inhibitor, alpha	2.39	0.989	2.1	0.035	1.06	5.38
Hk3p8VevHigEX0ogko	NM_001002755	NFU1	NFU1 iron-sulfur cluster scaffold homolog (S. cerevisiae)	0.39	0.163	-2.26	0.024	0.17	0.88
9X8ZSrighFKEOEk2rs	NM_001079821	NLRP3	NLR family, pyrin domain containing 3	1.97	0.628	2.12	0.034	1.05	3.68
9Iov4lFB9Ll.exVCUk	NM_005009	NME4	NME/NM23 nucleoside diphosphate kinase 4	1.92	0.403	3.12	0.002	1.28	2.9
KCit0lUXZN9F5X67oQ	NM_017921	NPLOC4	nuclear protein localization 4 homolog (S. cerevisiae)	4.18	1.731	3.45	0.001	1.85	9.41
QjnUDNORA4kqWa6i6k	NM_005796	NUTF2	nuclear transport factor 2	2.64	1.182	2.17	0.03	1.1	6.35
xi1KL_IUl6kECYhXt8	NM_001079842	OCIAD1	OCIA domain containing 1	0.34	0.17	-2.16	0.031	0.13	0.91
u5IggLilqJeJep6Jfc	NM_139280	ORMDL3	ORM1-like 3 (S. cerevisiae)	1.57	0.326	2.16	0.031	1.04	2.36
lXnpc_cxQ474uk.3.w	NM_021227	OSTC	oligosaccharyltransferase complex subunit (non-catalytic)	0.37	0.126	-2.92	0.003	0.19	0.72
ckt736erQd5.1ZBeq8	NM_002560	P2RX4	purinergic receptor P2X, ligand-gated ion channel, 4	3.31	1.401	2.83	0.005	1.45	7.59
QqKkJ6PxK0aeh4Opf8	NM_000430	PAFAH1B3	platelet-activating factor acetylhydrolase 1b, catalytic subunit 3 (29kDa)	2.65	0.878	2.94	0.003	1.38	5.07
NeKcQvLSSOLlLUl.3o	NM_001033112	PAIP2	poly(A) binding protein interacting protein 2	0.49	0.171	-2.05	0.04	0.25	0.97
Ql8Lf5_HR6jIeKf6u4	NM_173797	PAPD4	PAP associated domain containing 4	0.31	0.141	-2.57	0.01	0.12	0.76
3X1KeQwUkK.0vAlc3k	NM_033135	PDGFD	platelet derived growth factor D	0.53	0.113	-2.98	0.003	0.35	0.8
rlfSx68koIDtcQCGLc	NM_004569	PIGH	phosphatidylinositol glycan anchor biosynthesis, class H	0.51	0.165	-2.08	0.037	0.27	0.96
rlSx6IA4B6j4VNCOfo	NM_002647	PIK3C3	phosphatidylinositol 3-kinase, catalytic subunit type 3	0.42	0.123	-2.96	0.003	0.24	0.75
fr1fXPUJ9TJ55XL.f0	NM_002648	PIM1	pim-1 oncogene	3.24	1.138	3.35	0.001	1.63	6.45
HRigdv4KqSbJO3j_UU	NM_032409	PINK1	PTEN induced putative kinase 1	2.6	0.855	2.91	0.004	1.37	4.95
lkl2hITgT6KhIrp9rs	NM_005028	PIP4K2A	phosphatidylinositol-5-phosphate 4-kinase, type II, alpha	3.34	1.144	3.51	0	1.7	6.54
upLKdwurh6USliAKsQ	NM_012320	PLA2G15	phospholipase A2, group XV	2.83	1.253	2.35	0.019	1.19	6.74
TSO6z5Xo5Ojv1Hq44I	NM_005084	PLA2G7	phospholipase A2, group VII (platelet-activating factor acetylhydrolase, plasma)	0.78	0.097	-2.03	0.043	0.61	0.99
QNfvYyTKAO964_0q3U	NM_001001974	PLEKHA1	pleckstrin homology domain containing, family A (phosphoinositide binding specific) member 1	0.45	0.143	-2.5	0.012	0.24	0.84
rnPD9TX8kp6lcpKCek	NM_025201	PLEKHO2	pleckstrin homology domain containing, family O member 2	2.28	0.782	2.41	0.016	1.17	4.47
roortRPzruzKwTqgDk	NM_172240	POC1B	POC1 centriolar protein homolog B (Chlamydomonas)	0.42	0.143	-2.55	0.011	0.21	0.82
o7ofiSa4fZCQOj7Sn4	NM_006234	POLR2J	polymerase (RNA) II (DNA directed) polypeptide J, 13.3kDa	1.67	0.344	2.5	0.013	1.12	2.5
uqErQ72dFfSl0nkI0k	NM_001018052	POLR3H	polymerase (RNA) III (DNA directed) polypeptide H (22.9kD)	1.91	0.6	2.06	0.039	1.03	3.54
3DPr4OXOztKV7niU4o	NM_024664	PPCS	phosphopantothenoylcysteine synthetase	0.48	0.149	-2.36	0.018	0.26	0.88
ilet45VBHlfn_.1e0U	NM_144641	PPM1M	protein phosphatase, Mg2+/Mn2+ dependent, 1M	3.41	1.973	2.12	0.034	1.09	10.6
cV6F0uopuniFB6.lzA	NM_014330	PPP1R15A	protein phosphatase 1, regulatory subunit 15A	1.81	0.5	2.15	0.032	1.05	3.11
3Xrp91NcVCsEu359NU	NM_018312	PPP6R3	protein phosphatase 6, regulatory subunit 3	2.6	1.039	2.39	0.017	1.19	5.69
Bnp_L_xQBLX0H_R7l8	NM_152391	PQLC3	PQ loop repeat containing 3	0.53	0.131	-2.56	0.01	0.33	0.86
cuQcHh3vPjV915X9Uo	NM_212472	PRKAR1A	protein kinase, cAMP-dependent, regulatory, type I, alpha	0.55	0.144	-2.28	0.022	0.33	0.92
l9azPj6iAfgZAiNSVU	NM_002738	PRKCB	protein kinase C, beta	0.69	0.121	-2.09	0.036	0.49	0.98
BoqNO4vpcfELLgL1f8	NM_018137	PRMT6	protein arginine methyltransferase 6	0.52	0.142	-2.4	0.016	0.3	0.89
oVyFwHu0SH3g78pLnI	NM_130809	PRRC1	proline-rich coiled-coil 1	0.33	0.117	-3.13	0.002	0.17	0.66
HdRAsK_lfopTv6t1pQ	NM_012455	PSD4	pleckstrin and Sec7 domain containing 4	2.91	1.223	2.54	0.011	1.28	6.63
rl55P5uN0IXUlILV9Q	NM_000953	PTGDR	prostaglandin D2 receptor (DP)	0.67	0.118	-2.28	0.022	0.47	0.94
3jh_0u9SuzfJwByIOU	NM_006601	PTGES3	prostaglandin E synthase 3 (cytosolic)	0.46	0.125	-2.85	0.004	0.27	0.79
EPpKw_.8QINReH1XDk	NM_015967	PTPN22	protein tyrosine phosphatase, non-receptor type 22 (lymphoid)	0.55	0.118	-2.81	0.005	0.36	0.83
HqTXTB31ODpCqx86AE	NM_024638	QTRTD1	queuine tRNA-ribosyltransferase domain containing 1	0.32	0.142	-2.58	0.01	0.14	0.76
3qvKjnCCJUQMijx31U	NM_015361	R3HDM1	R3H domain containing 1	0.28	0.123	-2.91	0.004	0.12	0.66
N6602nVGeX1FI_Ke6E	NM_006423	RABAC1	Rab acceptor 1 (prenylated)	4.08	1.86	3.09	0.002	1.67	9.97
fEe0fhQx4V38XZUZoQ	NM_006908	RAC1	ras-related C3 botulinum toxin substrate 1 (rho family, small GTP binding protein Rac1)	0.2	0.133	-2.43	0.015	0.05	0.73
oXntSfVK5Lq_6gQiOE	NM_018845	RALGAPA1	Ral GTPase activating protein, alpha subunit 1 (catalytic)	0.53	0.159	-2.12	0.034	0.3	0.95
TbdFZLBR4G0NJXU6r0	NM_014636	RALGPS1	Ral GEF with PH domain and SH3 binding motif 1	0.57	0.141	-2.26	0.024	0.35	0.93
QWAC6aAJyCd3a4KKIU	NM_002882	RANBP1	RAN binding protein 1	0.18	0.12	-2.57	0.01	0.05	0.66
9tcizknrAFIpxNSzx4	NM_001089704	RAP1BL	RAP1B, member of RAS oncogene family pseudogene	0.51	0.135	-2.53	0.011	0.31	0.86
695JOXVUTdMkUr7t4U	NM_016340	RAPGEF6	Rap guanine nucleotide exchange factor (GEF) 6	2.6	1.118	2.23	0.026	1.12	6.04
ZtGE1geioQo3wFQLGI	NM_002893	RBBP7	retinoblastoma binding protein 7	0.36	0.156	-2.35	0.019	0.15	0.84
fuL7dKFW0eYb4R13V8	NM_017495	RBM38	RNA binding motif protein 38	1.95	0.423	3.09	0.002	1.28	2.99
EQ7_u.u6A83l67uREI	NM_020905	RDH14	retinol dehydrogenase 14 (all-trans/9-cis/11-cis)	0.16	0.105	-2.78	0.006	0.04	0.58
u57Ge5moFG4Dm_KX54	NM_003721	RFXANK	regulatory factor X-associated ankyrin-containing protein	9.24	5.487	3.74	0	2.89	29.59
WF_ziugieiGlHiZxeQ	NM_017999	RNF31	ring finger protein 31	2.43	1.038	2.07	0.038	1.05	5.61
QVJXp6lSZe73u8gK.w	NM_014901	RNF44	ring finger protein 44	3.77	1.989	2.52	0.012	1.34	10.6
Kk7s47u5toWfcpxwu0	AK055969	RORA	RAR-related orphan receptor A	0.63	0.139	-2.1	0.035	0.41	0.97
BVCReghOUjU7ksOXro	NM_000991	RPL28	ribosomal protein L28	3.22	1.246	3.02	0.003	1.51	6.88
opeKpk_0MCRJ6eIeQA	NM_007209	RPL35	ribosomal protein L35	5.56	4.322	2.21	0.027	1.21	25.51
xIvRKKUupqU4qEq3.8	NM_002953	RPS6KA1	ribosomal protein S6 kinase, 90kDa, polypeptide 1	2.28	0.934	2.01	0.044	1.02	5.09
uGAZTct4NUm2qd7lJ8	NM_022157	RRAGC	Ras-related GTP binding C	6.7	4.044	3.15	0.002	2.06	21.87
xpOSfuuLHvcoelADqQ	NM_173079	RUNDC1	RUN domain containing 1	0.33	0.161	-2.27	0.023	0.12	0.86
6DkeBeh_qgIlizfUlk	NM_012235	SCAP	SREBF chaperone	2.74	1.147	2.4	0.016	1.2	6.22
fiOilAZliKCulCpVOA	NM_020680	SCYL1	SCY1-like 1 (S. cerevisiae)	2.43	1.015	2.12	0.034	1.07	5.51
Qe5RTVlJT2dceOIQjs	NM_004168	SDHA	succinate dehydrogenase complex, subunit A, flavoprotein (Fp)	4.96	3.373	2.35	0.019	1.31	18.81
NkT_qQsR29sj0vE1N4	NM_006808	SEC61B	Sec61 beta subunit	0.25	0.141	-2.45	0.014	0.08	0.76
fl07nu53_AoOEkhxAk	NM_004261	SEP15	15 kDa selenoprotein	0.43	0.131	-2.77	0.006	0.24	0.78
3JN.TOsoFBCgH9fwdU	NM_001788	SEPT7	septin 7	0.64	0.136	-2.11	0.035	0.42	0.97
KRUHS47XDx56OHQlEU	NM_198941	SERINC3	serine incorporator 3	0.3	0.122	-2.97	0.003	0.14	0.67
rg3LXqQfRNbXXt0qek	NM_013376	SERTAD1	SERTA domain containing 1	2.03	0.568	2.52	0.012	1.17	3.51
0TlE1O9_rTf.5X9Oi0	NM_053282	SH2D1B	SH2 domain containing 1B	0.63	0.098	-2.94	0.003	0.47	0.86
lRupI54_hSGll40ol8	NM_006427	SIVA1	SIVA1, apoptosis-inducing factor	2.72	1.057	2.58	0.01	1.27	5.82
WeV_fBDlpQemF0a_R8	NM_052901	SLC25A25	solute carrier family 25 (mitochondrial carrier; phosphate carrier), member 25	2.67	1.246	2.1	0.036	1.07	6.67
Q._SrnlzqV3nVQ5fIg	NM_016612	SLC25A37	solute carrier family 25 (mitochondrial iron transporter), member 37	1.62	0.278	2.79	0.005	1.15	2.26
3JDRAlIgnsJ5eWpeKI	NM_017875	SLC25A38	solute carrier family 25, member 38	1.87	0.492	2.37	0.018	1.11	3.13
TJ5Vfbv1e7_eyepO3U	NM_016016	SLC25A39	solute carrier family 25, member 39	2.27	0.541	3.45	0.001	1.43	3.62
uFiFdP.ptPecs_6SgQ	NM_022902	SLC30A5	solute carrier family 30 (zinc transporter), member 5	0.6	0.156	-1.96	0.049	0.36	1
EeFAk7.CeQ5LLRq6wU	NM_004733	SLC33A1	solute carrier family 33 (acetyl-CoA transporter), member 1	0.42	0.132	-2.76	0.006	0.22	0.78
rqVR5F56SgMDg78eLE	NM_173073	SLC35C2	solute carrier family 35, member C2	2.03	0.535	2.69	0.007	1.21	3.4
KKChESyd3n54yOv1S4	NM_018656	SLC35E3	solute carrier family 35, member E3	0.48	0.159	-2.21	0.027	0.25	0.92
3KehFd5YsOG7unqF98	NM_003486	SLC7A5	solute carrier family 7 (amino acid transporter light chain, L system), member 5	1.37	0.202	2.13	0.033	1.03	1.83
c12lTe1Ndd1OQue.qQ	NM_003047	SLC9A1	solute carrier family 9, subfamily A (NHE1, cation proton antiporter 1), member 1	2.81	1.25	2.33	0.02	1.18	6.72
9l.id1J_hRE_V.3SoI	NM_032560	SMEK1	SMEK homolog 1, suppressor of mek1 (Dictyostelium)	3.06	1.66	2.07	0.039	1.06	8.86
uFCNkUeT1JcJDImIdU	NM_174921	SMIM14	small integral membrane protein 14	0.39	0.166	-2.22	0.027	0.17	0.9
ffegotKD9S96l6nurc	AK096179	SNHG15	small nucleolar RNA host gene 15 (non-protein coding)	2.12	0.728	2.19	0.028	1.08	4.16
KeepdX_ldn1RXGOzgM	NM_032840	SPRYD3	SPRY domain containing 3	1.61	0.358	2.15	0.032	1.04	2.49
9rq.lyobsHEp.xwlCg	NM_006415	SPTLC1	serine palmitoyltransferase, long chain base subunit 1	0.31	0.129	-2.81	0.005	0.14	0.7
cv7uR9WExe7fbuXl9U	NM_014188	SSU72	SSU72 RNA polymerase II CTD phosphatase homolog (S. cerevisiae)	4.31	2.959	2.13	0.034	1.12	16.55
Wf7V6p46VUHRSTThfs	NM_175039	ST6GALNAC4	ST6 (alpha-N-acetyl-neuraminyl-2,3-beta-galactosyl-1,3)-N-acetylgalactosaminide alpha-2,6-sialyltransferase 4	2.52	0.86	2.7	0.007	1.29	4.92
rlO55uXug3ouKrAJ40	NM_003152	STAT5A	signal transducer and activator of transcription 5A	2.34	0.947	2.11	0.035	1.06	5.18
KntX6g6ldIoS59QsTc	NM_018571	STRADB	STE20-related kinase adaptor beta	1.6	0.327	2.31	0.021	1.07	2.39
WJ7QqSSPNJkDUgAV7k	NM_003569	STX7	syntaxin 7	0.53	0.152	-2.21	0.027	0.3	0.93
on6w91L9yisXP3Fv0I	NM_053053	TADA1	transcriptional adaptor 1	0.46	0.127	-2.82	0.005	0.27	0.79
ch0RASiclQ0xHh2bq4	NM_139353	TAF1C	TATA box binding protein (TBP)-associated factor, RNA polymerase I, C, 110kDa	1.55	0.28	2.43	0.015	1.09	2.21
TnTjVh7ojuuYcpeCC0	NM_138807	TAM41	TAM41, mitochondrial translocator assembly and maintenance protein, homolog (S. cerevisiae)	0.4	0.153	-2.39	0.017	0.19	0.85
ZeSuAUFJXu8iigCaI4	NM_014760	TATDN2	TatD DNase domain containing 2	3.07	1.653	2.09	0.037	1.07	8.82
WBSiedHF10qOlvpRt8	NM_181311	TAZ	tafazzin	1.85	0.559	2.03	0.043	1.02	3.34
BXin15_IF5VejfoR8Q	NM_018201	TBC1D13	TBC1 domain family, member 13	2.14	0.721	2.26	0.024	1.11	4.14
ElOXNQ4bdTAKVKBGok	NM_144628	TBC1D20	TBC1 domain family, member 20	2.98	1.34	2.42	0.015	1.23	7.2
3s53P14OjugOAnJkXk	NM_015130	TBC1D9	TBC1 domain family, member 9 (with GRAM domain)	0.53	0.137	-2.47	0.014	0.32	0.88
xjhF.ile5NiW.1JWUg	NM_007108	TCEB2	transcription elongation factor B (SIII), polypeptide 2 (18kDa, elongin B)	5.65	3.992	2.45	0.014	1.41	22.56
ckOsBdiEEBCSq7_BQU	NM_030752	TCP1	t-complex 1	0.38	0.165	-2.23	0.026	0.16	0.89
i1UBX7T9VS4neP3Iec	NM_018975	TERF2IP	telomeric repeat binding factor 2, interacting protein	5.41	3.099	2.94	0.003	1.76	16.63
0V6CMrJByHtv.romvQ	NM_022366	TFB2M	transcription factor B2, mitochondrial	0.35	0.141	-2.61	0.009	0.16	0.77
lS7rgr4eCC1Lu1LwBI	NM_004800	TM9SF2	transmembrane 9 superfamily member 2	0.33	0.15	-2.43	0.015	0.14	0.81
WUC0kfter1fu43v4FI	NR_002807	TMED10P1	transmembrane emp24-like trafficking protein 10 (yeast) pseudogene 1	0.25	0.132	-2.64	0.008	0.09	0.7
BeIF.VvHm.0UXt9VOc	NM_015348	TMEM131	transmembrane protein 131	0.31	0.167	-2.18	0.029	0.11	0.89
0iAjq_cijrIHoJCknE	NM_152464	TMEM199	transmembrane protein 199	0.37	0.144	-2.55	0.011	0.17	0.8
9eAUiN7DTdz6XquXuc	NM_024334	TMEM43	transmembrane protein 43	0.25	0.108	-3.19	0.001	0.1	0.58
BieNPnX3RdeU4x7S8U	NM_004872	TMEM59	transmembrane protein 59	0.1	0.064	-3.62	0	0.03	0.35
B795B7kddX66RXOrso	NM_017866	TMEM70	transmembrane protein 70	0.35	0.12	-3.05	0.002	0.18	0.69
r5UHUKHqzo_epXKd_c	NM_024107	TMUB2	transmembrane and ubiquitin-like domain containing 2	2.19	0.733	2.34	0.019	1.14	4.22
90JSC13C35SxCst_4I	NM_021156	TMX4	thioredoxin-related transmembrane protein 4	0.47	0.14	-2.54	0.011	0.26	0.84
i_Ul3nnXnXq.gjkpY0	NM_019009	TOLLIP	toll interacting protein	2.04	0.541	2.69	0.007	1.21	3.43
uWhno74XoYLseXwYf4	NM_001042646	TRAK1	trafficking protein, kinesin binding 1	0.51	0.151	-2.28	0.023	0.29	0.91
fXuUwL1g1VO7d.SJ6U	NM_021942	TRAPPC11	trafficking protein particle complex 11	0.34	0.135	-2.73	0.006	0.16	0.74
EA_K6q7SKKQKrVJ5rQ	NM_024108	TRAPPC6A	trafficking protein particle complex 6A	3.44	1.443	2.94	0.003	1.51	7.82
3bSvt96nu6Fw_Hn7VI	NM_016213	TRIP4	thyroid hormone receptor interactor 4	0.45	0.153	-2.34	0.019	0.23	0.88
37Xp9V1Qoo4o65d4oA	NM_016113	TRPV2	transient receptor potential cation channel, subfamily V, member 2	2.75	1.206	2.31	0.021	1.17	6.5
ikf0xkpN37xcTcJ71Y	NM_025265	TSEN2	tRNA splicing endonuclease 2 homolog (S. cerevisiae)	0.44	0.163	-2.22	0.026	0.21	0.91
QdqpwA7WUX0_kEkaU0	NM_006088	TUBB4B	tubulin, beta 4B class IVb	2.64	1.092	2.35	0.019	1.17	5.94
ov7lXo1Bbl4JyDNV6E	NR_002323	TUG1	taurine upregulated 1 (non-protein coding)	3.57	2.025	2.25	0.025	1.18	10.85
iFqek.7hX1e_e1eTds	NM_007284	TWF2	twinfilin actin-binding protein 2	5.87	3.574	2.91	0.004	1.78	19.36
cmons6WW2QgkyNCNWM	NM_001025203	U2AF1	U2 small nuclear RNA auxiliary factor 1	2.57	1.045	2.32	0.02	1.16	5.7
00dHoNunVACOfw_7rk	NM_003337	UBE2B	ubiquitin-conjugating enzyme E2B	0.42	0.12	-3.04	0.002	0.24	0.73
HK.zqKe5PnQCe_oGX0	NM_016021	UBE2J1	ubiquitin-conjugating enzyme E2, J1	2.59	1.036	2.37	0.018	1.18	5.67
3QVFXUXeitUUpzwKoM	NM_003969	UBE2M	ubiquitin-conjugating enzyme E2M	4.92	2.92	2.68	0.007	1.53	15.75
lp3XLlSISlSK.EL.cI	NM_022066	UBE2O	ubiquitin-conjugating enzyme E2O	1.76	0.429	2.33	0.02	1.09	2.84
BQjgJu6ILtI6S6CTu4	NM_003350	UBE2V2	ubiquitin-conjugating enzyme E2 variant 2	0.31	0.123	-2.96	0.003	0.14	0.67
oKtUJLUiCO3u6f1dXk	NM_020131	UBQLN4	ubiquilin 4	2.64	1.124	2.28	0.023	1.15	6.08
N3ldeF926hOnueihNA	NM_025241	UBXN6	UBX domain protein 6	2.91	0.989	3.14	0.002	1.49	5.66
W5UMd_VNdn55XKO13s	NM_001039675	UNC45A	unc-45 homolog A (C. elegans)	2.71	1.19	2.27	0.023	1.15	6.41
oiiiNqS_uCSOejh.oU	NM_000374	UROD	uroporphyrinogen decarboxylase	6.08	4.624	2.37	0.018	1.37	27
rK8ujaq1enQrd6ntXI	NM_003470	USP7	ubiquitin specific peptidase 7 (herpes virus-associated)	2.11	0.705	2.23	0.025	1.1	4.06
WiU576kCQd.9BR500s	NM_014023	VPS4B	vacuolar protein sorting 4 homolog B (S. cerevisiae)	0.19	0.109	-2.9	0.004	0.06	0.58
lolK0nd7e956sEK.pI	NM_014149	WDR37	WD repeat domain 37	0.46	0.155	-2.31	0.021	0.23	0.89
BpKxb3A3gEq4ydAvlM	NM_003387	WDR48	WD repeat domain 48	0.58	0.16	-1.99	0.047	0.34	0.99
ZQ1BJM9r5N9xEcSc_8	NM_024006	WDR91	WD repeat domain 91	0.42	0.121	-3.02	0.003	0.24	0.74
9q37X0X.C9KgS.teFE	NM_004869	WIPF1	WAS/WASL interacting protein family, member 1	0.38	0.152	-2.43	0.015	0.17	0.83
uueT7eC8kXfoeDb_3I	NM_003400	XPO1	exportin 1 (CRM1 homolog, yeast)	0.28	0.132	-2.71	0.007	0.11	0.7
Tf7n3Pn._7.vCTtX6U	NM_004736	XPR1	xenotropic and polytropic retrovirus receptor 1	0.26	0.131	-2.7	0.007	0.1	0.7
E5UK_CQ4MAh6nX66OI	NM_001469	XRCC6	X-ray repair complementing defective repair in Chinese hamster cells 6	3.61	2.095	2.21	0.027	1.16	11.26
Ns6J75q.nX.35.m50s	NM_001005404	YPEL2	yippee-like 2 (Drosophila)	0.67	0.127	-2.1	0.036	0.47	0.97
KUnW793Cg8.REaFN.I	NM_012479	YWHAG	tyrosine 3-monooxygenase/tryptophan 5-monooxygenase activation protein, gamma polypeptide	0.62	0.136	-2.2	0.028	0.4	0.95
x5e9LxIC650vsg7PsU	NM_003403	YY1	YY1 transcription factor	0.51	0.157	-2.18	0.029	0.28	0.94
6dE13GXuHXuqEL96OU	NM_003443	ZBTB17	zinc finger and BTB domain containing 17	2.35	0.669	3.01	0.003	1.35	4.11
Hnj3oovBdeQAKTftXE	NM_018471	ZC3H15	zinc finger CCCH-type containing 15	0.5	0.147	-2.37	0.018	0.28	0.89
N3eSRj93.jDlfypEHI	NM_019006	ZFAND6	zinc finger, AN1-type domain 6	0.48	0.154	-2.29	0.022	0.25	0.9
o4lEHnoRESIooLdVZQ	NM_024741	ZNF408	zinc finger protein 408	2	0.688	2.01	0.044	1.02	3.93
TjqseWt7vt8gsju46U	NM_182498	ZNF428	zinc finger protein 428	3.89	2.062	2.57	0.01	1.38	10.99
N.Wut9W_6iSuirohcA	NM_153219	ZNF524	zinc finger protein 524	3.41	1.489	2.8	0.005	1.45	8.03
opLIq5393IogH5SiEI	NM_145062	ZUFSP	zinc finger with UFM1-specific peptidase domain	0.46	0.156	-2.29	0.022	0.24	0.89
lKR6E10bovRKdNLg94	NR_003105	ZWILCH	zwilch kinetochore protein	0.38	0.153	-2.4	0.016	0.18	0.84
